# Supplementary material for: Bis(1-benzoyl-7-meth­oxy­naphthalen-2-yl) terephthalate
Source: Acta Crystallogr Sect E Struct Rep Online. 2013 Mar 20;69(Pt 4):o557. doi: 10.1107/S1600536813007186 (PMC3629609; doi:10.1107/S1600536813007186)
Supplement: Supplementary file 2 [file e-69-0o557-Isup2.hkl]

# 
# h,k,l, Fc-squared, Fo-squared, sigma(Fo-squared) and status flag 
# 
data_I
_shelx_title ' 121225_3_teledimer_2' 
_shelx_refln_list_code          4 
_shelx_F_calc_maximum       83.85 
_exptl_crystal_F_000       716.00 
_reflns_d_resolution_high  0.8409 
 
loop_ 
 _symmetry_equiv_pos_as_xyz 
 'x, y, z' 
 '-x, y+1/2, -z+1/2' 
 '-x, -y, -z' 
 'x, -y-1/2, z-1/2' 
 
_cell_length_a     9.9771 
_cell_length_b    14.9223 
_cell_length_c    11.7087 
_cell_angle_alpha  90.000 
_cell_angle_beta  106.610 
_cell_angle_gamma  90.000 
 
_shelx_F_squared_multiplier     1.000 
 
loop_ 
 _refln_index_h 
 _refln_index_k 
 _refln_index_l 
 _refln_F_squared_calc 
 _refln_F_squared_meas 
 _refln_F_squared_sigma 
 _refln_observed_status 
   3   0   0       91.51      111.71      5.87 o 
   5   0   0      420.47      426.05     14.48 o 
   6   0   0      599.38      568.91     41.15 o 
   7   0   0      229.66      247.34     14.95 o 
   8   0   0       63.41       61.61     10.86 o 
   9   0   0       14.72        6.58      9.26 o 
  10   0   0      671.23      753.77     18.12 o 
  11   0   0        0.15        4.89     10.95 o 
   2   1   0     1669.67     1706.95     11.73 o 
   3   1   0     1717.88     1626.47     22.15 o 
   4   1   0        4.85        5.22      1.93 o 
   5   1   0      323.24      302.33      5.86 o 
   6   1   0       11.11        6.47      3.23 o 
   7   1   0       15.61        5.35      4.86 o 
   8   1   0      121.72      131.52      8.95 o 
   9   1   0      115.83      112.27     13.78 o 
  10   1   0       45.68       38.81      6.70 o 
  11   1   0       51.34       50.17     10.73 o 
   1   2   0      719.37      589.15      8.03 o 
   2   2   0      359.37      329.32      4.33 o 
   3   2   0       10.47        4.92      1.44 o 
   4   2   0     1183.27     1161.81     20.31 o 
   5   2   0        6.63       10.32      3.08 o 
   6   2   0       18.78       26.34      4.47 o 
   7   2   0        2.70        4.55      2.45 o 
   8   2   0      328.48      345.87     10.65 o 
   9   2   0       10.86       10.10      4.05 o 
  10   2   0       93.06       83.94      9.15 o 
  11   2   0        0.51        3.85      2.99 o 
   1   3   0     2418.75     2418.79     31.31 o 
   2   3   0     5446.75     5115.87     37.36 o 
   3   3   0       18.80       11.69      2.22 o 
   4   3   0        9.37       22.80      3.46 o 
   5   3   0       59.23       53.68      6.07 o 
   6   3   0      473.38      450.12      7.10 o 
   7   3   0      142.46      150.97      7.29 o 
   8   3   0       99.15      119.67      8.95 o 
   9   3   0       12.13        7.89      3.54 o 
  10   3   0        9.93        8.24      8.68 o 
  11   3   0       19.63       12.85      4.02 o 
   0   4   0      805.38      750.57     40.14 o 
   1   4   0     1514.90     1430.87     17.41 o 
   2   4   0     1003.07      954.36      9.88 o 
   3   4   0       15.84       16.78      2.32 o 
   4   4   0      218.01      202.11      4.84 o 
   5   4   0        1.37       -1.11      2.33 o 
   6   4   0      177.17      187.33     11.47 o 
   7   4   0        6.95        8.77      2.60 o 
   8   4   0       54.56       79.66     10.26 o 
   9   4   0       13.62       12.10      4.66 o 
  10   4   0      138.45      142.39     13.05 o 
  11   4   0       61.00       63.61      8.55 o 
   1   5   0     1619.27     1562.67     13.49 o 
   2   5   0     2860.06     2875.94     29.56 o 
   3   5   0      373.82      351.19      5.47 o 
   4   5   0      304.36      330.67      6.83 o 
   5   5   0       33.02       30.06      6.07 o 
   6   5   0        1.11        1.37      3.14 o 
   7   5   0      227.47      221.65     12.01 o 
   8   5   0      268.09      281.46     10.51 o 
   9   5   0        9.29       13.46      4.05 o 
  10   5   0       31.07       31.15      5.10 o 
   0   6   0      440.32      359.96      7.81 o 
   2   6   0     1115.30     1106.36     12.10 o 
   3   6   0     2513.14     2598.07     40.04 o 
   4   6   0       46.31       46.40      3.99 o 
   5   6   0      286.54      258.04      6.02 o 
   6   6   0      115.39      126.36      5.87 o 
   7   6   0      401.39      431.60     14.05 o 
   8   6   0       18.11       11.44      4.25 o 
   9   6   0       68.21       49.74      8.14 o 
  10   6   0       23.70       14.72      5.52 o 
   2   7   0     1137.31     1103.44     17.77 o 
   3   7   0      166.31      137.90      3.67 o 
   4   7   0      275.89      288.01      4.70 o 
   5   7   0      160.56      155.65      5.03 o 
   6   7   0      278.92      287.27      8.28 o 
   7   7   0      138.74      152.18     11.22 o 
   8   7   0      452.51      442.98     12.26 o 
   9   7   0       31.15       32.84      5.12 o 
  10   7   0        0.01        3.90      5.85 o 
   0   8   0        2.61        1.58      5.64 o 
   1   8   0     1297.68     1369.63     22.95 o 
   2   8   0      206.97      221.23      4.42 o 
   3   8   0     1443.35     1505.87     23.45 o 
   4   8   0        6.92        5.21      1.62 o 
   5   8   0       82.48       85.81      5.01 o 
   6   8   0       15.36       21.53     10.09 o 
   7   8   0       22.51       17.85      4.28 o 
   8   8   0      177.88      191.93      9.61 o 
   9   8   0        0.32        3.51      3.65 o 
  10   8   0        0.00        5.47      3.55 o 
   1   9   0       26.20       18.24      3.01 o 
   2   9   0      285.41      286.72      4.89 o 
   3   9   0       20.60       23.84      2.45 o 
   4   9   0      614.93      640.03     14.07 o 
   5   9   0       42.83       36.59      4.34 o 
   6   9   0       30.35       30.57      4.33 o 
   7   9   0       20.26       17.58      3.52 o 
   8   9   0       46.89       46.30      5.55 o 
   9   9   0        0.57        6.40      4.62 o 
   0  10   0      641.07      586.70     15.39 o 
   1  10   0        9.94       10.20      1.34 o 
   3  10   0       70.82       65.48      3.35 o 
   4  10   0      312.92      297.63      5.98 o 
   5  10   0        2.24        3.49      2.06 o 
   6  10   0       27.95       34.49      4.94 o 
   7  10   0        3.13        2.06      2.53 o 
   8  10   0       56.92       73.13      9.28 o 
   9  10   0        6.84        7.45      4.14 o 
   1  11   0       87.64       84.85     15.69 o 
   2  11   0       49.21       53.73      3.84 o 
   3  11   0      131.73      144.79      3.18 o 
   4  11   0        5.34        7.84      2.57 o 
   5  11   0       52.11       58.65      5.16 o 
   6  11   0       53.54       54.21      5.90 o 
   7  11   0       26.61       21.45      5.79 o 
   8  11   0       43.46       46.76      7.55 o 
   0  12   0      230.71      194.20     12.13 o 
   1  12   0       60.93       70.63      8.34 o 
   2  12   0        9.33        8.38      2.52 o 
   3  12   0        0.28        2.66      1.82 o 
   4  12   0        5.10        9.38      2.20 o 
   5  12   0        0.75       -0.32      1.95 o 
   6  12   0      457.26      503.70     18.96 o 
   7  12   0       16.64       13.62      4.92 o 
   8  12   0      138.27      152.38      9.77 o 
   1  13   0       11.05       15.29      6.76 o 
   2  13   0       26.28       45.12     10.44 o 
   3  13   0       46.06       40.37      7.36 o 
   4  13   0      267.60      244.78     10.81 o 
   5  13   0        4.81        9.69      3.60 o 
   6  13   0      893.41     1007.45     23.84 o 
   7  13   0       12.17        8.80      4.70 o 
   0  14   0      108.33      106.47     11.71 o 
   1  14   0        3.44       10.15      4.66 o 
   2  14   0       47.33       43.68      9.70 o 
   3  14   0       55.77       39.03      6.40 o 
   4  14   0       55.29       32.69     10.68 o 
   5  14   0      128.75      124.95     16.69 o 
   6  14   0      386.78      425.92     18.53 o 
   1  15   0        0.75        0.14      8.15 o 
   2  15   0      139.73      136.28     11.78 o 
   3  15   0        0.55        2.54      5.34 o 
   4  15   0       19.51       10.31      4.73 o 
   5  15   0       31.34       36.26      9.85 o 
   6  15   0       55.77       62.72     15.13 o 
   0  16   0        0.59        8.69      9.35 o 
   1  16   0       18.84       18.46      5.83 o 
   2  16   0        2.21        6.06      4.11 o 
   3  16   0       24.24       21.53      6.90 o 
   4  16   0       13.15       17.34      7.60 o 
   1  17   0        6.40        0.95      5.26 o 
   2  17   0       50.23       69.50     10.39 o 
   3  17   0        2.03        4.68      4.62 o 
 -11   1   1       12.92       12.99      7.11 o 
 -10   1   1      116.84       85.00     13.14 o 
  -9   1   1       33.22       18.94      5.88 o 
  -8   1   1      556.94      585.01     20.32 o 
  -7   1   1      229.71      238.89      8.74 o 
  -6   1   1      246.25      217.54      6.33 o 
  -5   1   1       46.95       32.11      5.75 o 
  -4   1   1        5.48        6.02      1.56 o 
  -3   1   1     5934.39     5840.47     93.45 o 
   3   1   1     3664.15     3413.39     46.76 o 
   4   1   1       44.05       29.20      3.51 o 
   5   1   1      983.76     1058.24     16.65 o 
   6   1   1      218.42      228.53      8.25 o 
   7   1   1      197.34      215.87      9.00 o 
   8   1   1      234.34      250.81     10.18 o 
   9   1   1       79.99       82.32     11.47 o 
  10   1   1      216.01      251.04     12.32 o 
  11   1   1        4.65        7.53      6.50 o 
 -11   2   1       34.74       24.96      5.58 o 
 -10   2   1        8.77        6.62      3.69 o 
  -9   2   1       38.86       39.22      7.18 o 
  -8   2   1        2.99       11.08      3.84 o 
  -7   2   1        9.91        8.85      3.58 o 
  -6   2   1      940.28      904.95     15.89 o 
  -5   2   1        0.48        4.22      1.69 o 
  -4   2   1      175.12      179.29      3.51 o 
  -3   2   1      200.98      182.93      3.50 o 
  -1   2   1      287.56      269.04     11.19 o 
   0   2   1       33.88       45.33      4.08 o 
   1   2   1     1800.47     1757.22     19.49 o 
   3   2   1     1647.95     1648.47     24.40 o 
   4   2   1       95.37      104.41      7.60 o 
   5   2   1        0.74       -3.64      3.64 o 
   6   2   1       39.07       29.66      4.42 o 
   7   2   1       53.79       51.73      7.34 o 
   8   2   1        0.13        4.80      5.74 o 
   9   2   1       16.10       12.74      2.74 o 
  10   2   1       49.15       60.94      8.24 o 
  11   2   1       44.79       27.22      7.92 o 
 -11   3   1        0.77        7.07      3.51 o 
 -10   3   1      136.18      159.20     20.45 o 
  -9   3   1        1.49        4.70      3.78 o 
  -8   3   1        1.40        4.96      2.63 o 
  -7   3   1        0.10        2.17      2.96 o 
  -6   3   1      225.51      223.23     12.97 o 
  -5   3   1       17.88       10.79      2.79 o 
  -4   3   1      203.86      208.42      4.18 o 
  -3   3   1      354.31      316.21      4.49 o 
  -2   3   1     3428.71     3413.73     56.32 o 
   1   3   1      238.74      263.59      3.27 o 
   2   3   1     1334.64     1330.15     21.77 o 
   3   3   1       17.50       12.54      2.16 o 
   4   3   1      954.56      962.07     23.35 o 
   5   3   1      101.85      107.81      9.33 o 
   6   3   1       60.32       52.62      6.96 o 
   7   3   1       70.83       64.83      7.87 o 
   8   3   1        3.65       -1.21      4.10 o 
   9   3   1        0.31        6.12      3.73 o 
  10   3   1        9.29       11.82      3.56 o 
 -11   4   1        5.04        9.73      5.35 o 
 -10   4   1        3.02        3.23      3.62 o 
  -9   4   1       20.94       14.80      5.69 o 
  -8   4   1       74.74       88.12      8.47 o 
  -7   4   1       17.01       14.46      4.02 o 
  -6   4   1      515.42      531.39     13.44 o 
  -5   4   1      548.47      530.04     15.05 o 
  -4   4   1      533.47      501.09      6.73 o 
  -3   4   1      111.47       99.20      4.13 o 
  -2   4   1     1993.90     2001.85     23.96 o 
   1   4   1     2168.36     2032.29     28.12 o 
   2   4   1      176.81      174.21      4.14 o 
   3   4   1     1259.72     1295.13     26.74 o 
   4   4   1     1513.49     1561.15     42.16 o 
   5   4   1        9.53        9.14      2.17 o 
   6   4   1        3.78        6.84      3.34 o 
   7   4   1       80.92      100.03      8.54 o 
   8   4   1       15.70       13.45      3.87 o 
   9   4   1        8.71        6.31      3.89 o 
  10   4   1       52.75       41.80      9.01 o 
 -11   5   1       14.62       12.38      5.65 o 
 -10   5   1       99.45      113.29     11.64 o 
  -9   5   1       78.48       85.45      8.58 o 
  -8   5   1       72.97       82.72      8.90 o 
  -7   5   1      405.25      423.14     13.77 o 
  -6   5   1       96.60       95.73      7.47 o 
  -5   5   1      201.44      200.69      4.87 o 
  -4   5   1       82.13       87.01      4.00 o 
  -3   5   1     1090.17     1160.30     19.18 o 
  -2   5   1     1330.77     1299.58     11.11 o 
   0   5   1       79.98       91.64      2.89 o 
   1   5   1      392.94      377.09      6.55 o 
   2   5   1     2238.20     2245.23     33.57 o 
   3   5   1     1510.84     1565.10     28.02 o 
   4   5   1      428.21      430.44      8.50 o 
   5   5   1       93.27       92.24      7.15 o 
   6   5   1      229.83      228.12     11.89 o 
   7   5   1      625.85      680.93     20.51 o 
   8   5   1        7.02        8.76      4.11 o 
   9   5   1      127.56      140.55     12.10 o 
  10   5   1        0.07        4.18      3.62 o 
 -10   6   1      249.13      272.10     12.96 o 
  -9   6   1       70.07       71.61     10.02 o 
  -8   6   1      575.79      603.98     16.69 o 
  -7   6   1      212.03      222.92     10.92 o 
  -6   6   1       27.54       23.50      4.23 o 
  -5   6   1      224.91      222.11      5.28 o 
  -4   6   1       59.80       64.48      3.50 o 
  -3   6   1      948.67     1043.14     11.24 o 
  -2   6   1       34.62       32.03      2.41 o 
   0   6   1      356.80      397.83      6.14 o 
   2   6   1       61.51       69.13      4.65 o 
   3   6   1     2944.72     3239.24     85.82 o 
   4   6   1       79.77       67.11      4.23 o 
   5   6   1      833.12      844.82     13.57 o 
   6   6   1      180.49      152.58      8.10 o 
   7   6   1      460.18      426.91      8.17 o 
   8   6   1      108.48      117.47     10.53 o 
   9   6   1      243.78      248.01     14.96 o 
  10   6   1        0.00        2.29      2.74 o 
 -10   7   1       33.57       17.18      5.63 o 
  -9   7   1      153.39      156.11     17.49 o 
  -8   7   1      130.28      140.64      8.54 o 
  -7   7   1        6.11        5.52      3.26 o 
  -6   7   1      174.53      167.75      6.80 o 
  -5   7   1       35.49       49.10      4.01 o 
  -4   7   1       15.56       12.77      2.45 o 
  -3   7   1      752.71      725.82      8.23 o 
  -2   7   1      744.11      746.89      8.47 o 
  -1   7   1     5352.59     5680.09    100.04 o 
   0   7   1       20.31       25.15      2.71 o 
   1   7   1     2414.51     2378.46     35.75 o 
   2   7   1       16.77       15.28      2.24 o 
   3   7   1      490.91      515.78     12.45 o 
   4   7   1       77.03       79.43      5.47 o 
   5   7   1       84.82       86.10      5.49 o 
   6   7   1       11.16       11.03      3.47 o 
   7   7   1        0.51       -4.08      4.08 o 
   8   7   1       79.25       84.20      9.80 o 
   9   7   1       44.61       35.97      5.64 o 
  10   7   1       15.66        9.44      8.37 o 
 -10   8   1        2.42       11.31      4.62 o 
  -9   8   1      173.94      210.46     10.58 o 
  -8   8   1        3.49        3.30      2.06 o 
  -7   8   1        5.84        6.84      4.99 o 
  -6   8   1      257.13      251.01      7.61 o 
  -5   8   1      146.54      150.02      4.34 o 
  -4   8   1        2.76        1.62      1.28 o 
  -3   8   1        1.02        0.92      1.34 o 
  -2   8   1      404.67      422.53      7.43 o 
  -1   8   1      523.99      540.91      6.58 o 
   0   8   1       60.89       64.80      3.71 o 
   1   8   1       38.91       44.58      6.29 o 
   2   8   1      144.23      165.20      3.97 o 
   3   8   1       98.79      107.33      3.32 o 
   4   8   1       36.49       46.33      4.00 o 
   5   8   1       23.87       25.48      4.27 o 
   6   8   1        3.42        9.16      4.04 o 
   7   8   1       33.41       23.09      5.72 o 
   8   8   1      145.80      151.76     10.16 o 
   9   8   1       49.51       51.29      7.25 o 
 -10   9   1        8.89        9.37      5.74 o 
  -9   9   1      139.56      121.31     20.36 o 
  -8   9   1        0.13        4.76      5.10 o 
  -7   9   1        0.60        1.40      1.53 o 
  -6   9   1       33.39       32.27      4.82 o 
  -5   9   1        6.69       11.08      3.02 o 
  -4   9   1      512.09      503.67      7.88 o 
  -3   9   1     2050.10     2174.21     25.42 o 
  -2   9   1      162.44      184.18     18.50 o 
  -1   9   1      142.49      145.40      6.36 o 
   0   9   1       71.98       87.92      3.14 o 
   1   9   1      109.72      109.89      3.64 o 
   2   9   1      503.46      502.80     12.98 o 
   3   9   1      240.55      247.68      3.99 o 
   4   9   1      223.34      244.06      5.55 o 
   5   9   1       17.92       27.91      5.51 o 
   6   9   1        1.31        5.17      3.88 o 
   7   9   1      139.43      141.46      8.67 o 
   8   9   1       11.86       15.17      4.57 o 
   9   9   1      122.49      130.38     14.02 o 
  -9  10   1       22.93       17.83      5.59 o 
  -8  10   1       26.45       35.00      6.21 o 
  -7  10   1        1.28        1.95      2.15 o 
  -6  10   1      107.79      112.86      8.01 o 
  -5  10   1        4.86        3.28      2.14 o 
  -4  10   1      351.14      355.32      6.75 o 
  -3  10   1      680.69      684.04      9.52 o 
  -2  10   1       51.09       56.11      2.50 o 
  -1  10   1      578.26      536.78     11.28 o 
   0  10   1       54.45       54.32      3.12 o 
   1  10   1      147.55      135.51      4.39 o 
   2  10   1       16.36       16.74      4.16 o 
   3  10   1       99.06      105.14      2.98 o 
   4  10   1      164.56      162.38      5.73 o 
   5  10   1      139.00      153.85      7.09 o 
   6  10   1       13.64        9.72      3.81 o 
   7  10   1       65.24       64.69      6.15 o 
   8  10   1        2.22        3.34      2.79 o 
   9  10   1        0.05        1.31      4.14 o 
  -9  11   1        1.94        4.21      2.89 o 
  -8  11   1       29.12       25.21      4.67 o 
  -7  11   1       95.89       90.18     13.34 o 
  -6  11   1       10.49        6.82      3.19 o 
  -5  11   1        0.65        5.26      3.65 o 
  -4  11   1      897.41      928.24     13.11 o 
  -3  11   1      179.23      175.11      3.24 o 
  -2  11   1       10.05       10.38      1.99 o 
  -1  11   1      347.87      346.56     10.95 o 
   0  11   1      231.35      246.95     13.95 o 
   1  11   1        4.47        2.32      1.67 o 
   2  11   1       30.63       19.37      3.36 o 
   3  11   1       18.08       17.58      2.44 o 
   4  11   1      115.57      122.13      5.40 o 
   5  11   1        0.19        2.61      3.87 o 
   6  11   1        0.01        5.40      3.18 o 
   7  11   1       82.66      102.04      7.36 o 
   8  11   1       62.53       75.06     10.68 o 
  -8  12   1       22.19       20.67      4.91 o 
  -7  12   1        2.25        6.02      2.69 o 
  -6  12   1      318.25      348.33     27.74 o 
  -5  12   1      147.84      161.83     11.17 o 
  -4  12   1     1672.80     1703.24     30.65 o 
  -3  12   1        0.00       -2.60      4.50 o 
  -2  12   1      132.92      114.87      9.46 o 
  -1  12   1        0.89        1.05      4.38 o 
   0  12   1        1.19        2.24      4.62 o 
   1  12   1      320.56      355.95     13.28 o 
   2  12   1       50.51       48.52      5.42 o 
   3  12   1       22.17       17.81      2.95 o 
   4  12   1      296.42      300.10     10.46 o 
   5  12   1       18.29       14.29      3.18 o 
   6  12   1      425.44      447.81      7.53 o 
   7  12   1        1.43        1.50      2.94 o 
   8  12   1       31.49       91.21     37.73 o 
  -7  13   1        2.91       -0.13      4.02 o 
  -6  13   1        1.35        5.94      2.89 o 
  -5  13   1      864.97      919.86     17.09 o 
  -4  13   1       87.38       96.07      7.39 o 
  -3  13   1      649.04      624.41     76.64 o 
  -2  13   1      111.38       98.36      9.33 o 
  -1  13   1        0.57        3.73      5.34 o 
   0  13   1        0.35        0.73      3.77 o 
   1  13   1       14.63        9.15      6.45 o 
   2  13   1        7.41        6.82      2.10 o 
   3  13   1       65.37       68.40      9.16 o 
   4  13   1      136.57      132.54      9.68 o 
   5  13   1        1.70        5.33      3.71 o 
   6  13   1       29.89       46.31      7.60 o 
   7  13   1       64.37       76.91      8.68 o 
  -7  14   1        1.76        7.40     10.77 o 
  -6  14   1       17.40        9.71      5.01 o 
  -5  14   1      374.56      394.67     21.52 o 
  -4  14   1      164.03      154.35     18.50 o 
  -3  14   1      225.65      267.77     17.00 o 
  -2  14   1       67.44       57.44      7.83 o 
  -1  14   1        0.87        2.13      4.28 o 
   0  14   1        0.09        5.42      3.87 o 
   1  14   1        0.72        6.14      7.90 o 
   2  14   1       22.81       23.52      8.21 o 
   3  14   1       48.58       51.24      9.54 o 
   4  14   1       12.67        8.54      6.37 o 
   5  14   1        1.18       11.16      4.72 o 
   6  14   1        5.20        7.39      5.66 o 
  -6  15   1        0.76      -10.44     10.44 o 
  -5  15   1      332.03      307.05     47.35 o 
  -4  15   1       26.09       18.22      8.67 o 
  -3  15   1      165.77      154.73      9.56 o 
  -2  15   1       29.82       22.14      7.73 o 
  -1  15   1        1.14        5.80      6.71 o 
   0  15   1        5.59        3.81      3.57 o 
   1  15   1        0.87        5.09      5.49 o 
   2  15   1       13.47       13.88      8.09 o 
   3  15   1       30.40       33.96      9.64 o 
   4  15   1       59.06       62.43     15.85 o 
   5  15   1      100.39       87.02     12.36 o 
  -5  16   1        2.07        2.96      4.05 o 
  -4  16   1      246.73      212.33     27.37 o 
  -3  16   1       54.37       71.32     19.41 o 
  -2  16   1        3.75        2.36      4.89 o 
  -1  16   1       33.95       34.57      9.07 o 
   0  16   1       50.83       37.31      8.04 o 
   1  16   1      115.21      111.99     18.03 o 
   2  16   1        0.78        0.58      5.59 o 
   3  16   1      145.60      140.94      9.94 o 
   4  16   1       19.23       24.39      7.95 o 
  -3  17   1       23.28       28.28      7.90 o 
  -2  17   1      115.07      115.84     11.65 o 
  -1  17   1        4.46        5.67      5.44 o 
   0  17   1       39.44       28.18      8.24 o 
   1  17   1        0.16        5.05      7.60 o 
   2  17   1      119.92      128.73     18.97 o 
 -11   0   2      157.72      141.78     26.79 o 
 -10   0   2        7.93        4.77      3.92 o 
  -9   0   2       46.01       57.81     11.13 o 
  -8   0   2      287.60      269.92     16.73 o 
  -7   0   2      447.56      444.29     14.48 o 
  -6   0   2      871.19      833.27     12.97 o 
  -5   0   2     1844.41     1815.44     29.59 o 
  -4   0   2       42.08       30.50      4.38 o 
  -3   0   2       91.32       88.03      8.60 o 
  -2   0   2     5334.18     5093.27    174.97 o 
  -1   0   2      583.36      673.23     12.80 o 
   0   0   2       88.00       73.47      5.90 o 
   1   0   2     3675.34     3642.47     79.46 o 
   3   0   2     7031.61     7404.91     34.91 o 
   4   0   2     5366.59     5490.48    134.26 o 
   5   0   2     5496.92     5538.60     86.79 o 
   6   0   2      165.97      199.46     14.55 o 
   7   0   2       22.19       43.84      9.93 o 
   8   0   2       69.29       53.71     10.97 o 
   9   0   2       59.16       58.17     13.23 o 
  10   0   2      147.64      160.09     17.27 o 
 -11   1   2      147.26      155.99     13.08 o 
 -10   1   2       19.90       19.94      4.84 o 
  -9   1   2      264.33      292.14     12.83 o 
  -8   1   2       87.83       89.49      8.12 o 
  -7   1   2       97.32       81.64     10.85 o 
  -6   1   2      195.59      205.39      5.31 o 
  -5   1   2       13.92       10.98      2.86 o 
  -4   1   2        6.04        6.26      1.83 o 
  -3   1   2       12.71        8.39      1.49 o 
  -2   1   2      199.99      188.14      2.70 o 
  -1   1   2      614.88      612.70      6.01 o 
   0   1   2      927.95      844.28      5.95 o 
   1   1   2     3158.60     3095.97     31.46 o 
   2   1   2     5286.73     5185.53     55.75 o 
   3   1   2       42.55       60.62      7.06 o 
   4   1   2     1066.26     1014.90     15.82 o 
   5   1   2      307.69      293.21     10.44 o 
   6   1   2        9.24        9.59      3.68 o 
   7   1   2        0.14        0.91      3.19 o 
   8   1   2       94.00      105.88      8.83 o 
   9   1   2       38.55       33.01      5.85 o 
  10   1   2       25.09       23.48      5.83 o 
 -11   2   2        3.04        2.27      3.32 o 
 -10   2   2       22.93       21.90      6.59 o 
  -9   2   2      321.34      352.70     12.80 o 
  -8   2   2        3.98        2.34      3.77 o 
  -7   2   2       19.98       14.22      3.44 o 
  -6   2   2      515.95      494.68      8.35 o 
  -5   2   2      624.26      597.24     14.48 o 
  -4   2   2      439.78      451.25      7.56 o 
  -3   2   2      167.73      162.16      3.99 o 
  -2   2   2     2328.74     2110.02     24.76 o 
  -1   2   2     3974.15     3738.32     40.12 o 
   0   2   2       16.99       13.99      2.57 o 
   1   2   2     3449.22     3380.03     40.79 o 
   2   2   2     3877.83     3815.89     63.93 o 
   3   2   2      922.71      898.62     13.79 o 
   4   2   2      806.36      763.70     18.41 o 
   5   2   2      389.74      384.03     10.42 o 
   6   2   2       14.37       11.44      4.47 o 
   7   2   2        8.36       12.17      5.01 o 
   8   2   2        1.66        6.57      3.47 o 
   9   2   2       68.21       62.87      9.30 o 
  10   2   2       32.08       19.06      8.97 o 
 -11   3   2       44.61       38.66      6.66 o 
 -10   3   2       10.05       10.80      4.36 o 
  -9   3   2      614.56      661.75     14.40 o 
  -8   3   2       87.44       90.60      9.75 o 
  -7   3   2      920.95      997.76     15.21 o 
  -6   3   2       22.13       12.41      2.77 o 
  -5   3   2      335.11      329.31      9.49 o 
  -4   3   2       31.07       26.16      4.56 o 
  -3   3   2     5783.05     5912.20     92.62 o 
  -1   3   2     1200.37     1041.67     16.40 o 
   0   3   2     3730.75     3582.22     21.66 o 
   1   3   2      114.14      129.57      3.24 o 
   2   3   2     1325.86     1268.71     15.38 o 
   3   3   2      986.44      969.83     14.84 o 
   4   3   2        0.47        3.80      3.07 o 
   5   3   2      402.90      395.82     10.84 o 
   6   3   2      241.67      232.75      9.11 o 
   7   3   2       41.39       50.89      6.22 o 
   8   3   2       48.97       36.83      5.41 o 
   9   3   2      142.33      138.75     10.79 o 
  10   3   2        0.22        7.14      3.97 o 
 -11   4   2        1.37        7.33      6.16 o 
 -10   4   2       75.73       64.07      8.12 o 
  -9   4   2        4.26        5.08      3.56 o 
  -8   4   2       23.03       14.55      7.46 o 
  -7   4   2       28.34       17.11      3.87 o 
  -6   4   2        2.50       -1.50      1.53 o 
  -5   4   2     1031.05     1048.91     17.22 o 
  -3   4   2      127.28      133.81      4.76 o 
  -2   4   2     3532.29     3536.28     73.84 o 
  -1   4   2      268.36      262.40      3.09 o 
   0   4   2      175.82      177.76      2.93 o 
   1   4   2      370.69      343.45      5.91 o 
   2   4   2        0.02        0.84      2.01 o 
   3   4   2        0.37        1.37      1.97 o 
   4   4   2        0.24       -0.58      3.74 o 
   5   4   2        0.97        3.51      2.57 o 
   6   4   2       25.00       29.41      5.88 o 
   7   4   2       92.16       99.54      9.81 o 
   8   4   2      126.79      115.36      7.70 o 
   9   4   2       15.73       15.89      4.42 o 
  10   4   2        0.04        5.79      6.06 o 
 -11   5   2        3.62        8.22      5.68 o 
 -10   5   2       14.07       17.74      6.83 o 
  -9   5   2       29.61       26.58      5.61 o 
  -8   5   2        0.02        4.28      3.09 o 
  -7   5   2      222.40      222.45      5.62 o 
  -6   5   2       56.67       73.64     10.36 o 
  -4   5   2      275.19      285.03     26.19 o 
  -3   5   2       26.83       20.65      5.17 o 
  -2   5   2        0.01        0.48      2.01 o 
  -1   5   2        2.62        1.50      1.01 o 
   0   5   2      437.68      446.05      8.67 o 
   1   5   2        0.40        2.06      1.38 o 
   2   5   2      262.06      264.36      4.16 o 
   3   5   2        2.62        2.96      2.08 o 
   4   5   2        2.33       -0.24      3.20 o 
   5   5   2       85.92      109.56      7.27 o 
   6   5   2      192.19      212.51      8.80 o 
   7   5   2       43.85       43.54      6.16 o 
   8   5   2      103.62      102.69      9.46 o 
   9   5   2       27.28       27.01      5.50 o 
  10   5   2       35.00       26.66      6.06 o 
 -11   6   2       46.62       60.58     18.20 o 
 -10   6   2      129.63      117.01     18.67 o 
  -9   6   2       41.65       34.32      6.90 o 
  -8   6   2       10.39       10.98      3.49 o 
  -7   6   2       14.00       17.16      3.16 o 
  -6   6   2      208.33      211.44      5.43 o 
  -4   6   2        1.72       -1.82      1.82 o 
  -3   6   2        0.07        2.70      1.70 o 
  -2   6   2       63.78       60.63      4.66 o 
  -1   6   2       14.07       11.59      2.09 o 
   0   6   2      130.25      140.35      3.35 o 
   1   6   2       62.16       63.10      3.73 o 
   2   6   2     1463.31     1519.15     39.10 o 
   3   6   2      259.43      268.31      8.69 o 
   4   6   2      129.06      127.42      6.46 o 
   5   6   2      325.99      310.92      8.26 o 
   6   6   2      555.99      578.00     11.86 o 
   7   6   2       41.88       34.32      4.99 o 
   8   6   2      132.57      113.99      9.61 o 
   9   6   2        7.81       12.05      4.03 o 
  10   6   2       21.40       20.57      6.61 o 
 -10   7   2        0.18        8.71      4.94 o 
  -9   7   2      176.17      201.02     16.12 o 
  -8   7   2        6.53        7.19      3.88 o 
  -7   7   2      633.81      662.97     11.67 o 
  -6   7   2        3.91        4.66      1.98 o 
  -5   7   2       36.05       31.73      3.34 o 
  -4   7   2     1083.65     1086.72     18.58 o 
  -3   7   2     2523.59     2659.51     31.56 o 
  -2   7   2     1866.39     1933.08     33.34 o 
  -1   7   2      238.74      264.37     12.07 o 
   0   7   2      253.71      278.30      4.32 o 
   1   7   2      156.58      159.45      6.88 o 
   2   7   2       38.83       44.00      4.41 o 
   3   7   2      971.16      986.11     29.25 o 
   4   7   2      798.27      828.43     17.59 o 
   5   7   2       50.90       52.31      6.82 o 
   6   7   2      451.87      492.83     10.96 o 
   7   7   2       40.08       45.30      7.68 o 
   8   7   2       15.19       36.16      9.24 o 
   9   7   2        4.30        5.06      5.72 o 
 -10   8   2        6.28        7.64      7.13 o 
  -9   8   2      486.67      550.48     19.38 o 
  -8   8   2        0.00        9.03      5.80 o 
  -7   8   2        0.00       -1.61      3.24 o 
  -6   8   2      312.92      327.18      8.71 o 
  -5   8   2      417.37      418.24      8.29 o 
  -4   8   2      156.79      170.24      3.34 o 
  -3   8   2        4.62        4.53      1.47 o 
  -2   8   2      309.41      338.73      5.25 o 
  -1   8   2        9.03       10.52      1.38 o 
   0   8   2        0.09        0.69      0.82 o 
   1   8   2     2501.38     2604.07     35.64 o 
   2   8   2       15.62       13.88      2.18 o 
   3   8   2       79.18       92.90      3.86 o 
   4   8   2      110.30      114.08      5.61 o 
   5   8   2      963.47      963.91     15.93 o 
   6   8   2      125.18      112.51      7.13 o 
   7   8   2       19.05       19.76      3.98 o 
   8   8   2        1.57        5.85      3.42 o 
   9   8   2      169.37      170.94     13.39 o 
 -10   9   2       64.53       70.50     14.89 o 
  -9   9   2       72.27       54.70      8.90 o 
  -8   9   2        3.83        2.59      5.00 o 
  -7   9   2       76.76       75.79      7.54 o 
  -6   9   2      160.25      182.91      4.68 o 
  -5   9   2       10.15        5.54      2.01 o 
  -4   9   2        5.94        4.77      1.29 o 
  -3   9   2      390.92      426.88      8.35 o 
  -2   9   2      161.05      138.99      7.31 o 
  -1   9   2      212.68      203.75      3.75 o 
   0   9   2       20.92       15.67      2.37 o 
   1   9   2      830.61      905.43     11.54 o 
   3   9   2        7.33        6.62      2.27 o 
   4   9   2      472.02      485.01      9.98 o 
   5   9   2       58.06       61.16      4.87 o 
   6   9   2      209.49      213.90      9.38 o 
   7   9   2        0.03        4.68      3.18 o 
   8   9   2        1.84        3.35      3.63 o 
   9   9   2       18.01       10.68      3.81 o 
  -9  10   2        1.11       -1.12      4.53 o 
  -8  10   2        6.08        7.99      4.43 o 
  -7  10   2       34.43       25.75      7.82 o 
  -6  10   2       35.95       47.69      5.16 o 
  -5  10   2        5.78        6.95      3.67 o 
  -4  10   2       35.55       38.04      4.45 o 
  -3  10   2       45.02       50.99      3.33 o 
  -2  10   2      633.32      647.37     13.52 o 
  -1  10   2        0.00        4.40      2.20 o 
   0  10   2      118.40      133.02      3.69 o 
   1  10   2       79.75       74.49      4.97 o 
   2  10   2        4.65        5.99      1.67 o 
   3  10   2      168.59      180.71      5.31 o 
   4  10   2       13.30       14.78      2.74 o 
   5  10   2       67.93       69.97      6.73 o 
   6  10   2      552.84      567.44     17.66 o 
   7  10   2        0.09       10.29      8.11 o 
   8  10   2      130.94      150.18      9.83 o 
  -9  11   2        1.74        5.84      3.65 o 
  -8  11   2        5.24        5.86      3.18 o 
  -7  11   2        7.54        9.97      3.93 o 
  -6  11   2       28.89       31.40      7.31 o 
  -5  11   2       34.18       36.94      4.62 o 
  -4  11   2      323.52      333.99      4.59 o 
  -3  11   2      355.65      353.00      5.22 o 
  -2  11   2      394.62      412.19      7.51 o 
  -1  11   2        5.49        6.44      1.72 o 
   0  11   2       69.27       68.22      4.52 o 
   1  11   2      395.55      414.17      8.11 o 
   2  11   2       12.39        9.62      2.94 o 
   3  11   2       22.77        9.20      5.36 o 
   4  11   2       11.03        7.17      3.19 o 
   5  11   2       21.50       17.37      3.89 o 
   6  11   2      135.08      123.07      8.01 o 
   7  11   2        0.05        5.55      2.65 o 
   8  11   2       17.13       14.31      3.08 o 
  -8  12   2        8.31       12.97      5.28 o 
  -7  12   2       59.46       48.34      8.30 o 
  -6  12   2      121.27      122.66     10.97 o 
  -5  12   2      857.27      855.99     17.64 o 
  -4  12   2       43.73       41.32     10.68 o 
  -3  12   2      169.13      180.15      4.48 o 
  -2  12   2      164.91      189.42      8.67 o 
  -1  12   2      356.22      404.81     13.81 o 
   0  12   2       71.47       71.56      3.43 o 
   1  12   2      121.27      113.14      7.80 o 
   2  12   2       22.42       22.04      8.06 o 
   3  12   2       16.04       15.99      3.90 o 
   4  12   2       11.34       13.43      2.88 o 
   5  12   2       22.98       25.44      4.84 o 
   6  12   2       26.95       30.92      6.00 o 
   7  12   2        0.60       -4.12      4.42 o 
  -8  13   2      105.57      122.07     12.20 o 
  -7  13   2        1.22        5.40      6.50 o 
  -6  13   2       81.89       99.77      9.98 o 
  -5  13   2      136.30      133.38     17.59 o 
  -4  13   2      122.53      125.07     17.19 o 
  -3  13   2      623.03      644.82     17.27 o 
  -2  13   2        1.04        1.76      4.19 o 
  -1  13   2       98.66       84.91      8.92 o 
   0  13   2        9.82        8.23      3.62 o 
   1  13   2      145.79      147.20      9.57 o 
   2  13   2        1.36        1.92      2.93 o 
   3  13   2       42.63       47.17      4.88 o 
   4  13   2        3.13       -1.58      3.88 o 
   5  13   2       40.22       40.79      8.34 o 
   6  13   2       75.27       65.07      9.07 o 
   7  13   2       14.14       12.39      5.29 o 
  -7  14   2        2.78        4.45      4.74 o 
  -6  14   2       15.13        6.98      8.34 o 
  -5  14   2      241.63      180.97     54.48 o 
  -4  14   2      305.25      321.70     22.65 o 
  -3  14   2      415.90      401.53     14.40 o 
  -2  14   2      479.91      406.80     16.62 o 
  -1  14   2      384.21      373.28     12.57 o 
   0  14   2       73.26       68.29     10.56 o 
   1  14   2      140.20      131.45     11.85 o 
   2  14   2        7.06       13.82      6.63 o 
   3  14   2        8.11       11.80      6.48 o 
   4  14   2        5.48        1.53      3.76 o 
   5  14   2        3.00        4.99      4.12 o 
   6  14   2       57.73       77.70     10.86 o 
  -6  15   2        1.04       12.87      8.84 o 
  -5  15   2       42.56       31.43     17.75 o 
  -4  15   2        0.03        5.13     11.19 o 
  -3  15   2       75.69       59.16      7.89 o 
  -2  15   2        0.25       13.12      6.17 o 
  -1  15   2       10.60        6.55      5.20 o 
   0  15   2      313.65      301.81     29.06 o 
   1  15   2       71.63       72.36     17.55 o 
   2  15   2      101.13      100.50      9.18 o 
   3  15   2       48.81       55.59     12.10 o 
   4  15   2       13.45       18.50      6.73 o 
   5  15   2        1.57        7.96      5.17 o 
  -5  16   2       54.63       52.21     17.34 o 
  -4  16   2       96.85      127.32     15.67 o 
  -3  16   2      119.07      109.11     20.33 o 
  -2  16   2       16.20       12.64      6.18 o 
  -1  16   2       91.20       83.90      8.15 o 
   0  16   2       67.66       82.89      8.49 o 
   1  16   2      162.03      156.83     17.46 o 
   2  16   2       35.52       36.82      8.67 o 
   3  16   2        0.81        4.88      3.52 o 
   4  16   2        0.13        3.34      3.97 o 
  -3  17   2       44.33       39.36     13.56 o 
  -2  17   2        2.17        9.26      5.70 o 
  -1  17   2       25.62       27.47      9.16 o 
   0  17   2        1.60       10.18      5.98 o 
   1  17   2      107.28      106.50      9.01 o 
   2  17   2        5.18        4.12      6.89 o 
 -11   1   3      205.97      242.36     22.74 o 
 -10   1   3      427.00      471.70     11.36 o 
  -9   1   3      118.35      119.00     11.73 o 
  -8   1   3       17.00       12.17      3.92 o 
  -7   1   3      200.95      206.20      6.22 o 
  -6   1   3      651.11      644.96     10.28 o 
  -5   1   3     1162.31     1203.10     13.92 o 
  -4   1   3      296.74      262.38      3.39 o 
  -3   1   3      616.44      649.05     10.88 o 
  -2   1   3     2642.70     2526.23     54.00 o 
  -1   1   3     3232.54     2967.19     26.31 o 
   0   1   3        0.96       -0.28      1.76 o 
   1   1   3       17.18        9.08      2.01 o 
   2   1   3      408.47      378.84      4.52 o 
   3   1   3     1789.43     1918.03     26.86 o 
   4   1   3     1610.83     1564.58     30.39 o 
   5   1   3     3135.98     3299.34     44.46 o 
   6   1   3       13.96       10.45      3.25 o 
   7   1   3       97.68       99.01     11.70 o 
   8   1   3      190.55      184.91     12.95 o 
   9   1   3       11.16       14.38      4.00 o 
  10   1   3       77.59       88.47     10.10 o 
 -11   2   3       25.53       21.01      4.60 o 
 -10   2   3      265.76      302.25     13.04 o 
  -9   2   3       37.31       41.31      5.36 o 
  -8   2   3     1061.95     1143.03     19.67 o 
  -7   2   3      114.29      111.29      5.27 o 
  -6   2   3       52.66       56.10      4.41 o 
  -5   2   3      671.73      628.92      8.10 o 
  -3   2   3     1173.88     1138.53     26.22 o 
  -2   2   3      474.80      502.25      7.10 o 
  -1   2   3     1608.67     1506.45     22.95 o 
   0   2   3      536.70      489.64      6.84 o 
   1   2   3       44.88       43.10      4.10 o 
   2   2   3     1807.95     1806.35     23.27 o 
   3   2   3     1301.50     1254.71     46.41 o 
   4   2   3     2626.16     2538.90     45.56 o 
   5   2   3      166.30      152.24      8.47 o 
   6   2   3       26.13       24.59      6.65 o 
   7   2   3      275.77      274.52      9.74 o 
   8   2   3       33.43       23.70      6.10 o 
   9   2   3        1.98        4.73      2.30 o 
  10   2   3        0.74        8.72      3.88 o 
 -11   3   3        0.83        6.39      3.59 o 
 -10   3   3        6.43        8.52      3.30 o 
  -9   3   3      245.37      254.46      9.11 o 
  -8   3   3      167.21      166.62      8.02 o 
  -7   3   3      211.13      215.21      6.21 o 
  -6   3   3      169.87      165.47      5.84 o 
  -5   3   3      780.26      765.64      8.75 o 
  -4   3   3      475.71      449.54     12.33 o 
  -3   3   3      385.23      364.36      9.76 o 
  -2   3   3      555.22      544.98      5.93 o 
  -1   3   3      108.66      106.76      3.13 o 
   0   3   3       82.14       84.46      3.57 o 
   1   3   3      930.64      938.15     12.48 o 
   2   3   3      455.80      451.91      8.50 o 
   3   3   3     1202.67     1295.91     37.92 o 
   4   3   3     3860.03     3983.69     92.00 o 
   5   3   3      213.56      228.48     15.39 o 
   6   3   3      545.00      513.60     14.06 o 
   7   3   3        9.58       10.26      4.31 o 
   8   3   3        4.37        7.14      3.24 o 
   9   3   3       48.39       25.73      4.63 o 
  10   3   3        0.09        4.71      3.20 o 
 -11   4   3       48.56       51.89      9.37 o 
 -10   4   3        4.82        9.69      4.56 o 
  -9   4   3      203.82      180.21     14.88 o 
  -8   4   3      426.56      442.90     10.18 o 
  -7   4   3      781.38      834.74     17.16 o 
  -6   4   3        0.17       -0.77      2.55 o 
  -5   4   3       23.82       24.05      5.82 o 
  -4   4   3     3686.39     3601.43     90.12 o 
  -3   4   3     5457.19     5945.98    154.87 o 
  -2   4   3     1328.67     1299.53     27.89 o 
  -1   4   3      700.24      595.29      7.64 o 
   0   4   3       75.17       53.28      3.23 o 
   1   4   3     1039.58     1017.81     12.01 o 
   2   4   3      427.55      397.34      7.57 o 
   3   4   3       13.31        8.01      3.76 o 
   4   4   3       44.03       47.31      6.79 o 
   5   4   3      381.36      380.33     11.19 o 
   6   4   3       67.64       68.39      8.65 o 
   7   4   3      128.19      129.74      8.46 o 
   8   4   3        0.40        5.12      3.31 o 
   9   4   3        0.85       14.79     10.52 o 
  10   4   3       29.31       38.61      8.28 o 
 -11   5   3       24.02       18.51      8.63 o 
 -10   5   3        8.90        6.76      4.03 o 
  -9   5   3      244.96      264.19     13.71 o 
  -8   5   3      449.03      389.75     35.65 o 
  -7   5   3       20.00        9.22      3.76 o 
  -6   5   3       95.94       71.24     14.82 o 
  -5   5   3     2829.41     3032.76     58.23 o 
  -4   5   3      209.14      194.58     30.61 o 
  -3   5   3     1083.50     1125.72     17.19 o 
  -2   5   3     1124.97     1154.27     16.38 o 
  -1   5   3      186.87      172.34      3.43 o 
   0   5   3      758.29      756.82      8.65 o 
   1   5   3        8.21        5.43      1.55 o 
   2   5   3        0.95        3.05      1.74 o 
   3   5   3       35.56       36.32      4.37 o 
   4   5   3      572.26      556.39     13.91 o 
   5   5   3        0.25        5.71      3.61 o 
   6   5   3       14.15        8.09      3.87 o 
   7   5   3       95.56       80.32      8.16 o 
   8   5   3        1.42        4.66      3.37 o 
   9   5   3        1.10       -1.48      4.64 o 
 -11   6   3       47.74       64.79      8.69 o 
 -10   6   3        9.18       13.17      6.10 o 
  -9   6   3       54.00       54.64      8.05 o 
  -8   6   3      169.47      138.01     10.62 o 
  -7   6   3      370.31      393.23     12.53 o 
  -6   6   3      284.52      277.52      7.20 o 
  -5   6   3      332.79      337.47      5.96 o 
  -4   6   3       61.83       43.65     11.42 o 
  -3   6   3      175.23      174.09      4.11 o 
  -2   6   3        5.43        5.76      1.75 o 
  -1   6   3        0.21        3.93      1.58 o 
   0   6   3      288.63      243.82      6.34 o 
   1   6   3        3.28        1.23      1.70 o 
   2   6   3       12.59        7.50      2.86 o 
   3   6   3      566.34      554.71     18.86 o 
   4   6   3       12.62       10.00      3.03 o 
   5   6   3       43.20       38.87      6.65 o 
   6   6   3       37.92       39.06      5.16 o 
   7   6   3      294.29      335.57     11.11 o 
   8   6   3       25.09       25.60      6.14 o 
   9   6   3        2.26        4.57      3.29 o 
 -10   7   3      114.73      113.02     16.89 o 
  -9   7   3       79.40       84.71     11.05 o 
  -8   7   3      579.94      597.09     13.54 o 
  -7   7   3      737.36      769.61      9.74 o 
  -6   7   3        0.00        0.91      1.93 o 
  -5   7   3      185.22      172.56      3.53 o 
  -4   7   3       84.87       75.79      3.69 o 
  -3   7   3     1616.12     1679.41     34.41 o 
  -2   7   3        0.26       -0.27      1.15 o 
  -1   7   3       38.32       30.87      2.28 o 
   0   7   3       45.43       38.41      3.46 o 
   1   7   3      370.83      398.92      9.08 o 
   2   7   3       62.62       65.07      4.57 o 
   3   7   3      545.84      520.15      6.54 o 
   4   7   3       58.70       64.59      5.64 o 
   5   7   3       23.59       19.55      4.76 o 
   6   7   3        7.99       10.07      3.81 o 
   7   7   3       65.26       56.29      7.55 o 
   8   7   3      105.19      114.19     10.66 o 
   9   7   3        8.08        5.83      3.59 o 
 -10   8   3       78.88       71.74     10.86 o 
  -9   8   3      265.61      267.78     21.17 o 
  -8   8   3        0.83        0.09      3.28 o 
  -7   8   3      787.38      851.14     17.64 o 
  -6   8   3       83.10       83.31      3.40 o 
  -5   8   3       23.16       16.55      3.54 o 
  -4   8   3        6.89        4.03      1.30 o 
  -3   8   3      531.21      515.11      7.70 o 
  -2   8   3        0.64        0.14      1.18 o 
  -1   8   3       76.62       79.68      9.58 o 
   1   8   3     1463.07     1557.50     20.99 o 
   2   8   3       69.79       68.52      5.41 o 
   3   8   3      130.40      148.64      5.66 o 
   4   8   3      284.91      263.72      8.29 o 
   5   8   3        1.68        2.89      2.82 o 
   6   8   3      318.13      314.73     12.28 o 
   7   8   3       50.55       47.47      5.86 o 
   8   8   3        1.54        0.53      2.48 o 
   9   8   3        5.98       11.97      4.18 o 
 -10   9   3       36.75       32.32      7.69 o 
  -9   9   3      344.37      367.95     14.15 o 
  -8   9   3      148.08      160.00     12.90 o 
  -7   9   3     1094.32     1186.56     25.90 o 
  -6   9   3      394.08      396.33      3.67 o 
  -5   9   3      274.31      260.67      6.50 o 
  -4   9   3        1.65       11.12     10.33 o 
  -3   9   3        1.34        1.86      1.16 o 
  -2   9   3        7.45       10.80      3.32 o 
  -1   9   3     1795.16     1717.31     32.65 o 
   0   9   3       44.86       47.39      4.04 o 
   1   9   3       58.92       63.86      6.63 o 
   2   9   3      306.05      319.06      6.47 o 
   3   9   3      129.59      124.64      4.51 o 
   4   9   3      350.85      348.39      7.71 o 
   5   9   3      252.39      274.89     15.62 o 
   6   9   3      114.54      128.62     10.00 o 
   7   9   3      453.62      468.78     13.90 o 
   8   9   3       15.39       11.51      3.83 o 
  -9  10   3       10.89        5.54      3.17 o 
  -8  10   3       32.57       26.34      5.59 o 
  -7  10   3      254.13      235.89     13.47 o 
  -6  10   3       80.45       77.33      3.22 o 
  -4  10   3       22.76       16.52      2.87 o 
  -3  10   3       96.93       90.30      3.49 o 
  -2  10   3       65.88       61.87      3.15 o 
  -1  10   3      489.64      518.76     13.09 o 
   0  10   3       35.45       29.55      4.51 o 
   1  10   3       69.73       62.68      2.73 o 
   3  10   3      532.17      554.17      8.49 o 
   4  10   3      112.16      117.77      6.86 o 
   5  10   3       33.56       40.69      5.36 o 
   6  10   3       31.45       40.48      5.88 o 
   7  10   3        1.57        6.63      2.55 o 
   8  10   3       97.62       92.80      8.30 o 
  -9  11   3        5.81        5.42      5.10 o 
  -8  11   3        3.94       -0.10      3.01 o 
  -7  11   3        5.19        2.10      5.34 o 
  -6  11   3      122.42      130.70     13.20 o 
  -5  11   3       27.99       40.79      5.64 o 
  -4  11   3      371.63      374.99      7.30 o 
  -3  11   3        2.05        3.26      1.49 o 
  -2  11   3      919.82      922.84     17.32 o 
  -1  11   3      307.65      304.11      8.48 o 
   0  11   3        9.93        5.28      2.10 o 
   1  11   3      360.71      359.39      8.56 o 
   2  11   3        8.10        6.52      1.69 o 
   3  11   3      269.86      289.82      9.00 o 
   4  11   3       25.86       24.95      3.78 o 
   5  11   3       26.84       19.89      3.99 o 
   6  11   3        8.41        8.96      3.48 o 
   7  11   3        0.02        0.43      3.75 o 
  -8  12   3       14.85       15.13      3.39 o 
  -7  12   3        1.77        2.15      1.48 o 
  -6  12   3       45.53       40.45      7.31 o 
  -5  12   3      324.94      338.34      8.99 o 
  -4  12   3        2.72        3.51      2.31 o 
  -3  12   3      102.57       95.56      6.10 o 
  -2  12   3      707.71      700.19      9.10 o 
  -1  12   3     1356.28     1350.49     27.27 o 
   0  12   3      648.54      650.34     14.61 o 
   1  12   3       35.90       39.31      6.69 o 
   2  12   3      109.45      111.20     11.76 o 
   3  12   3        3.86        3.55      2.20 o 
   4  12   3       12.52        7.69      2.93 o 
   5  12   3      139.29      151.23      9.30 o 
   6  12   3        4.23        9.64      3.43 o 
   7  12   3       14.82        9.22      4.74 o 
  -8  13   3       16.07        6.14      6.48 o 
  -7  13   3       32.80       20.54      6.85 o 
  -6  13   3       15.00       10.97      8.92 o 
  -5  13   3       59.92       49.00     16.24 o 
  -4  13   3      443.85      440.85      7.52 o 
  -3  13   3       24.36       19.75      4.69 o 
  -2  13   3       35.52       30.93      8.28 o 
  -1  13   3       71.15       78.12     11.19 o 
   0  13   3      663.74      644.24     24.12 o 
   1  13   3       91.85       92.56      8.08 o 
   2  13   3      238.63      237.68      8.95 o 
   3  13   3        0.69        6.28      3.33 o 
   4  13   3       84.41       77.02     15.82 o 
   5  13   3      313.28      345.79     29.38 o 
   6  13   3        0.32       -0.37      2.86 o 
  -7  14   3        0.00        8.87      8.64 o 
  -6  14   3        3.69       -2.59     10.17 o 
  -5  14   3       97.21       73.90     20.83 o 
  -4  14   3        9.16        8.40      5.93 o 
  -3  14   3       17.84        9.33      9.57 o 
  -2  14   3       19.72        5.89      5.29 o 
  -1  14   3      218.20      213.85     10.26 o 
   0  14   3       46.58       39.51     10.06 o 
   1  14   3      139.47      173.17     11.53 o 
   2  14   3       53.88       43.68     14.23 o 
   3  14   3       25.49       33.57      7.55 o 
   4  14   3       18.39       18.64      5.60 o 
   5  14   3        0.93        0.74      5.15 o 
  -6  15   3       13.48       19.46     17.69 o 
  -5  15   3        2.27       -7.55      9.90 o 
  -4  15   3       14.97        0.46      6.12 o 
  -3  15   3       41.34       31.80      5.79 o 
  -2  15   3       50.43       45.37      9.74 o 
  -1  15   3        2.32        2.45      6.24 o 
   0  15   3       14.63        6.57      4.61 o 
   1  15   3        5.55       11.05      5.59 o 
   2  15   3        9.69       13.33      5.49 o 
   3  15   3       39.37       39.92      7.24 o 
   4  15   3       80.91       76.01     21.80 o 
  -4  16   3        8.19       13.40      6.59 o 
  -3  16   3       65.56       50.43     22.67 o 
  -2  16   3       42.79       35.87      5.51 o 
  -1  16   3      111.17       85.87      9.41 o 
   0  16   3       22.31       24.35      5.07 o 
   1  16   3       18.11        8.30      4.78 o 
   2  16   3       72.15       63.22     11.76 o 
   3  16   3       32.70       44.69     12.23 o 
  -2  17   3        1.21        0.49      6.26 o 
  -1  17   3      107.08       93.56      9.20 o 
   0  17   3        0.01        7.55     14.90 o 
   1  17   3      354.62      340.92     14.77 o 
 -11   0   4        0.16       -0.83      4.80 o 
 -10   0   4      649.92      741.13     19.35 o 
  -9   0   4     1203.87     1254.59     41.87 o 
  -8   0   4     1171.19     1216.95     26.01 o 
  -7   0   4       83.62       84.17      9.70 o 
  -6   0   4     2661.29     2762.36     34.80 o 
  -5   0   4     5099.95     5590.49     33.44 o 
  -4   0   4     4807.47     4690.31     71.98 o 
  -3   0   4      986.41      922.69     13.79 o 
  -2   0   4     1223.08     1124.54     34.35 o 
  -1   0   4      602.41      617.14     21.07 o 
   0   0   4        0.99        3.04      3.13 o 
   1   0   4      342.37      358.75      7.21 o 
   2   0   4     1021.29     1009.43     21.92 o 
   3   0   4      692.04      736.01     15.46 o 
   4   0   4       66.98       74.76     11.45 o 
   5   0   4      530.69      531.63     18.39 o 
   6   0   4      135.67      152.35     21.53 o 
   7   0   4      178.95      169.55     24.74 o 
   8   0   4       27.46       18.02      5.02 o 
   9   0   4       93.41      103.86     15.27 o 
 -11   1   4      120.63      126.30      9.74 o 
 -10   1   4       46.89       51.59      6.90 o 
  -9   1   4       18.32       10.88      3.68 o 
  -8   1   4       21.24       14.44      3.90 o 
  -7   1   4      166.12      158.98      5.31 o 
  -6   1   4       19.98       18.01      2.46 o 
  -5   1   4       12.63        6.31      2.19 o 
  -4   1   4       14.53       21.88      2.73 o 
  -3   1   4      665.70      666.77      7.66 o 
  -2   1   4       58.54       58.72      2.72 o 
  -1   1   4      681.30      662.66     12.45 o 
   0   1   4        0.50       -1.29      1.75 o 
   1   1   4     1747.59     1723.35     22.78 o 
   2   1   4        0.67       10.12      3.61 o 
   3   1   4        4.03        6.01      3.41 o 
   4   1   4      546.14      583.54     13.53 o 
   5   1   4       84.18       88.27      9.84 o 
   6   1   4      282.30      262.92     11.35 o 
   7   1   4      177.51      178.66     12.21 o 
   8   1   4        9.17       11.50      4.49 o 
   9   1   4       36.01       31.03      7.28 o 
 -11   2   4       23.77       18.59      5.60 o 
 -10   2   4      119.31      106.96      9.50 o 
  -9   2   4      349.10      383.00     10.15 o 
  -8   2   4       94.60       93.62      4.65 o 
  -7   2   4        0.86        0.53      1.21 o 
  -6   2   4       22.30       10.55      3.44 o 
  -4   2   4     2842.04     2760.62    150.14 o 
  -3   2   4        7.62        7.10      1.61 o 
  -2   2   4        7.00        3.60      1.15 o 
  -1   2   4        0.07        0.32      1.67 o 
   0   2   4       93.72      104.87      3.96 o 
   1   2   4     1389.24     1359.54     14.25 o 
   2   2   4      236.69      248.71      6.13 o 
   3   2   4       37.71       29.99      6.08 o 
   4   2   4      281.97      276.33      7.08 o 
   5   2   4       27.24       27.17      6.53 o 
   6   2   4     1112.81     1118.18     22.80 o 
   7   2   4      438.71      430.52     11.58 o 
   8   2   4      137.63      131.73      9.69 o 
   9   2   4       16.71       12.52      2.88 o 
 -11   3   4       86.32       73.34     12.53 o 
 -10   3   4       51.03       55.73      8.69 o 
  -9   3   4        0.06        2.16      2.59 o 
  -8   3   4      317.92      319.21      7.88 o 
  -7   3   4       62.73       38.09     13.82 o 
  -6   3   4      563.61      614.98     10.88 o 
  -5   3   4     1355.66     1354.42     23.67 o 
  -4   3   4     2722.63     2997.35     46.64 o 
  -3   3   4       70.08       68.79      3.57 o 
  -2   3   4      350.59      365.78      5.95 o 
  -1   3   4      565.14      525.89      6.38 o 
   0   3   4      251.37      220.85      3.95 o 
   1   3   4      976.22      975.60     11.92 o 
   2   3   4      448.02      421.22     13.39 o 
   3   3   4      827.85      835.06     18.58 o 
   4   3   4       19.99       17.02      4.61 o 
   5   3   4      346.01      311.18     11.42 o 
   6   3   4      217.58      194.95     18.23 o 
   7   3   4       36.42       26.65      5.98 o 
   8   3   4       45.11       39.18      5.77 o 
   9   3   4      150.19      175.92     15.45 o 
 -11   4   4      169.48      170.24     25.80 o 
 -10   4   4       65.33       60.54      7.93 o 
  -9   4   4        5.52        4.21      2.60 o 
  -8   4   4        7.87       10.55      2.10 o 
  -7   4   4      281.89      271.64      7.98 o 
  -6   4   4       16.90       18.75      3.71 o 
  -5   4   4        4.18        7.89      4.30 o 
  -4   4   4       30.76       55.98      7.83 o 
  -3   4   4      573.90      689.34     12.85 o 
  -2   4   4       52.79       53.72      3.67 o 
  -1   4   4        4.80        7.64      1.81 o 
   0   4   4     1355.82     1379.44     22.60 o 
   1   4   4     3532.03     3624.26     66.57 o 
   2   4   4      125.05      130.08      7.60 o 
   3   4   4       50.40       53.51      6.53 o 
   4   4   4      459.46      478.35     15.02 o 
   5   4   4      309.00      295.82     15.48 o 
   6   4   4       67.09       51.19      6.51 o 
   7   4   4      164.76      178.56      9.81 o 
   8   4   4        1.33        6.41      3.88 o 
   9   4   4      103.19       89.94     10.24 o 
 -11   5   4      114.56      120.04     14.77 o 
 -10   5   4       53.10       40.50     10.02 o 
  -9   5   4       65.86       73.78      8.71 o 
  -8   5   4      148.55      153.71      7.85 o 
  -7   5   4      518.94      486.90     16.26 o 
  -6   5   4      170.60      169.59     16.44 o 
  -5   5   4       60.03       64.02      9.73 o 
  -4   5   4       87.39       75.39     15.67 o 
  -3   5   4        2.17        4.07      4.36 o 
  -2   5   4     3006.14     3145.97     61.96 o 
  -1   5   4      490.91      494.60      8.34 o 
   0   5   4       68.16       66.09      4.43 o 
   1   5   4       30.52       27.63      4.13 o 
   2   5   4      212.48      227.79      7.45 o 
   3   5   4       78.55       65.47      9.75 o 
   4   5   4      236.57      224.01     10.72 o 
   5   5   4        0.43        2.91      3.62 o 
   6   5   4      249.42      270.90     10.72 o 
   7   5   4      180.61      176.77     11.94 o 
   8   5   4      133.75      130.00     12.08 o 
   9   5   4       16.13       10.94      3.58 o 
 -11   6   4       30.65       29.56      7.28 o 
 -10   6   4       81.69       84.63      9.39 o 
  -9   6   4       63.61       60.84      7.43 o 
  -8   6   4      158.95      165.47      9.94 o 
  -7   6   4      257.75      244.00     12.89 o 
  -6   6   4      682.92      654.55     15.26 o 
  -5   6   4      587.94      575.41     11.10 o 
  -4   6   4      188.69      194.07      7.92 o 
  -3   6   4      938.71      980.35     13.91 o 
  -2   6   4       49.09       40.26      2.81 o 
  -1   6   4     1406.03     1367.50     23.21 o 
   0   6   4      141.33      144.54      4.18 o 
   1   6   4       81.21      100.02      7.55 o 
   2   6   4      251.90      244.52      6.09 o 
   3   6   4       36.22       45.61      6.26 o 
   4   6   4      206.28      207.20      8.25 o 
   5   6   4       20.50       18.53      4.46 o 
   6   6   4       33.81       31.40      5.79 o 
   7   6   4      272.09      283.72     10.91 o 
   8   6   4       88.57      103.72     10.91 o 
   9   6   4       31.20       19.90      8.41 o 
 -10   7   4       69.22       70.66      9.62 o 
  -9   7   4       67.67       59.24      8.44 o 
  -8   7   4        3.40        6.43      8.14 o 
  -7   7   4      176.00      172.89     13.44 o 
  -6   7   4     1049.77     1100.90     24.33 o 
  -5   7   4      421.86      389.14     19.89 o 
  -4   7   4      330.89      318.25     19.87 o 
  -3   7   4      179.69      175.30      3.59 o 
  -2   7   4     1174.59     1224.02     18.12 o 
  -1   7   4       42.00       33.14      3.29 o 
   0   7   4      310.40      296.74      5.33 o 
   1   7   4      494.23      491.64     10.52 o 
   2   7   4      142.46      170.31      7.38 o 
   3   7   4       63.99       82.08      8.06 o 
   4   7   4      208.70      197.39      8.59 o 
   5   7   4      361.40      386.14      8.50 o 
   6   7   4       22.70       18.78      4.30 o 
   7   7   4      176.95      170.51     10.88 o 
   8   7   4       57.39       49.00      9.49 o 
 -10   8   4        6.80        4.42      2.27 o 
  -9   8   4        0.18        0.07      3.07 o 
  -8   8   4       98.00       89.72     11.38 o 
  -7   8   4      938.52      931.65     81.08 o 
  -6   8   4      453.59      451.42     10.05 o 
  -5   8   4     1558.76     1585.60     19.48 o 
  -4   8   4      127.17      114.63      3.67 o 
  -3   8   4        4.82        3.52      1.20 o 
  -2   8   4       58.46       63.04      3.97 o 
  -1   8   4      292.82      304.00      4.03 o 
   0   8   4       10.08       11.06      1.61 o 
   1   8   4       11.13       10.74      2.19 o 
   2   8   4      118.83      136.59      6.74 o 
   3   8   4      837.89      857.94     15.20 o 
   4   8   4       44.88       36.86      4.48 o 
   5   8   4      237.04      251.55     10.25 o 
   6   8   4        4.70        7.34      4.08 o 
   7   8   4       52.02       68.56      7.56 o 
   8   8   4        3.57       -2.82      4.43 o 
 -10   9   4       29.37       47.77     10.41 o 
  -9   9   4       67.54       67.66     10.37 o 
  -8   9   4        5.65        6.06      5.69 o 
  -7   9   4      445.72      471.58     21.50 o 
  -6   9   4      707.90      679.69     16.76 o 
  -5   9   4      693.07      708.77     22.59 o 
  -4   9   4      393.49      388.62      6.79 o 
  -3   9   4      357.93      361.08      7.62 o 
  -2   9   4      714.55      743.83      9.41 o 
  -1   9   4      309.26      300.89      6.82 o 
   0   9   4      364.54      364.55      4.98 o 
   1   9   4       20.69       20.14      4.70 o 
   2   9   4       27.76       28.75      4.98 o 
   3   9   4      126.92      126.34     13.26 o 
   4   9   4       15.09       12.69      3.55 o 
   5   9   4        9.09        5.02      2.83 o 
   6   9   4       20.91       23.63      4.32 o 
   7   9   4        2.21        4.29      3.06 o 
   8   9   4       33.81       44.98      8.91 o 
  -9  10   4       12.79       12.55      6.04 o 
  -8  10   4       13.29       19.10      4.57 o 
  -7  10   4      128.15      171.11     20.91 o 
  -6  10   4        2.61        5.03      3.68 o 
  -5  10   4      120.84      117.40      5.87 o 
  -4  10   4        7.27        3.98      1.34 o 
  -3  10   4       22.65       21.97      2.22 o 
  -2  10   4        4.51        2.58      1.77 o 
   1  10   4      436.14      441.27      7.33 o 
   2  10   4      614.12      656.52     12.98 o 
   3  10   4      592.34      617.77     11.12 o 
   4  10   4      580.72      602.55     11.51 o 
   5  10   4       39.73       38.77      5.94 o 
   6  10   4        0.00        8.63      5.10 o 
   7  10   4       59.47       56.07      7.48 o 
  -9  11   4       75.72       62.28     11.52 o 
  -8  11   4       39.95       38.19      6.05 o 
  -7  11   4       97.93      117.04     19.33 o 
  -6  11   4       34.81       34.93      8.64 o 
  -5  11   4      258.46      272.27     16.04 o 
  -4  11   4       12.70       13.61      2.88 o 
  -3  11   4       74.67       72.70      4.84 o 
  -2  11   4      206.32      187.87     15.04 o 
  -1  11   4     1051.91     1089.85     21.59 o 
   0  11   4      395.65      429.60     17.79 o 
   1  11   4     1415.36     1495.68     21.14 o 
   2  11   4       84.05       84.70      9.35 o 
   3  11   4      254.12      277.54     13.26 o 
   4  11   4       19.07       17.75      2.96 o 
   5  11   4       55.97       57.41      5.29 o 
   6  11   4       14.72       14.36      3.39 o 
   7  11   4       59.13       60.57      8.76 o 
  -8  12   4        0.97        2.13      3.44 o 
  -7  12   4       34.93       21.78      5.50 o 
  -6  12   4       19.08       14.73      3.50 o 
  -5  12   4       65.53       61.38      9.38 o 
  -4  12   4      110.98      116.21      5.79 o 
  -3  12   4        3.57        3.05      1.66 o 
  -2  12   4       57.30       52.08      4.25 o 
  -1  12   4       29.24       39.03      6.37 o 
   0  12   4      207.20      209.68     10.98 o 
   1  12   4       20.90       16.03      6.07 o 
   2  12   4       19.86       16.30      3.57 o 
   3  12   4       48.37       37.74      5.57 o 
   4  12   4        1.88       10.12      3.06 o 
   5  12   4      137.72      139.47      7.23 o 
   6  12   4       47.68       43.97      7.14 o 
  -7  13   4       78.13       91.94     30.75 o 
  -6  13   4        1.00        1.35      3.55 o 
  -5  13   4       35.43       30.23      6.76 o 
  -4  13   4        4.10        1.89      1.99 o 
  -3  13   4        0.06        2.50      2.62 o 
  -2  13   4      314.51      323.01      8.88 o 
  -1  13   4     1047.25     1095.70     20.52 o 
   0  13   4      359.25      391.47     10.61 o 
   1  13   4      481.96      463.41     11.08 o 
   2  13   4       44.82       42.89      6.47 o 
   3  13   4      195.89      210.71      9.56 o 
   4  13   4       51.70       47.04      6.58 o 
   5  13   4       15.84       11.99      5.05 o 
   6  13   4        3.34        9.66      5.09 o 
  -7  14   4        5.41       11.01      9.51 o 
  -6  14   4        2.12       11.59      8.20 o 
  -5  14   4        3.14       -3.50     10.40 o 
  -4  14   4       24.33       30.08     12.66 o 
  -3  14   4       24.25       25.89      7.50 o 
  -2  14   4       39.23       38.44      6.51 o 
  -1  14   4       12.91       12.64      8.64 o 
   0  14   4       64.64       67.15      7.45 o 
   1  14   4      136.39      122.78      8.39 o 
   2  14   4      189.53      208.38     13.97 o 
   3  14   4       98.03       92.26     20.11 o 
   4  14   4       54.74       53.09     13.44 o 
   5  14   4       32.25       24.50      7.26 o 
  -6  15   4        4.91       20.81     16.10 o 
  -5  15   4       10.89       12.17      7.88 o 
  -4  15   4       14.43        6.36     10.36 o 
  -3  15   4       39.34       18.43      8.70 o 
  -2  15   4       16.84       11.04     12.38 o 
  -1  15   4      140.78      141.00     14.50 o 
   0  15   4       27.45       21.12      5.96 o 
   1  15   4        8.38        1.96      5.67 o 
   2  15   4       87.36       71.88     16.27 o 
   3  15   4       91.47       84.34     21.13 o 
   4  15   4       54.19       37.50      7.84 o 
  -4  16   4       29.51       24.40     14.20 o 
  -3  16   4        1.94       -7.29     11.17 o 
  -2  16   4        4.34        5.22      7.04 o 
  -1  16   4       38.70       40.55     10.90 o 
   0  16   4        9.07       14.72     11.83 o 
   1  16   4      151.37      147.14      8.58 o 
   2  16   4       99.11       98.51     24.63 o 
 -11   1   5      164.84      162.35     13.64 o 
 -10   1   5        0.77        7.02      3.17 o 
  -9   1   5        0.68        5.02      4.34 o 
  -8   1   5      108.19       98.97      7.57 o 
  -7   1   5      184.47      188.77      7.32 o 
  -6   1   5      477.72      471.94      7.14 o 
  -5   1   5        6.88        3.27      2.08 o 
  -4   1   5      907.03      979.74     11.57 o 
  -3   1   5      527.95      663.07      8.70 o 
  -2   1   5      614.27      605.69     11.75 o 
  -1   1   5      250.93      283.29      7.00 o 
   0   1   5     3461.66     3650.82     43.91 o 
   1   1   5      479.45      505.07      9.16 o 
   2   1   5      147.95      109.61     11.20 o 
   3   1   5      144.79      147.61     11.89 o 
   4   1   5      706.81      688.61     10.87 o 
   5   1   5      515.44      528.27     16.95 o 
   6   1   5      277.33      272.41     12.32 o 
   7   1   5      211.62      239.17     12.72 o 
   8   1   5       46.18       53.66      9.51 o 
   9   1   5       42.20       21.93      6.04 o 
 -11   2   5        0.21        1.13      4.85 o 
 -10   2   5       74.00       76.18     12.04 o 
  -9   2   5       22.50       22.88      3.96 o 
  -8   2   5      331.62      353.86     11.16 o 
  -7   2   5      139.96       31.35     59.31 o 
  -6   2   5        2.38       -1.32      4.47 o 
  -5   2   5      216.40      190.82     63.19 o 
  -4   2   5      782.59      871.09      8.90 o 
  -3   2   5     4850.45     5163.30     55.78 o 
  -2   2   5     2258.27     2371.05     34.62 o 
  -1   2   5     2567.45     2630.52     37.77 o 
   0   2   5        6.90        3.45      3.35 o 
   1   2   5        2.97        2.25      2.73 o 
   2   2   5       40.62       36.82      6.22 o 
   3   2   5        0.71       -0.44      3.81 o 
   4   2   5        3.37        0.07      2.38 o 
   5   2   5       25.82       16.86      5.53 o 
   6   2   5      875.33      895.19     17.24 o 
   7   2   5      531.25      530.19     18.17 o 
   8   2   5      372.37      357.94     14.03 o 
   9   2   5      114.92       88.47     11.53 o 
 -11   3   5      101.51      134.83      9.43 o 
 -10   3   5      336.75      365.33     17.25 o 
  -9   3   5      137.30      123.50     10.45 o 
  -8   3   5        1.50        0.78      1.07 o 
  -7   3   5       45.31       50.78      3.37 o 
  -6   3   5      326.37      317.70     13.63 o 
  -5   3   5       95.97       74.84     12.61 o 
  -4   3   5        2.19        0.70      3.00 o 
  -3   3   5       92.43       98.11      4.40 o 
  -2   3   5     3166.80     3406.08     54.98 o 
  -1   3   5       94.76       87.32      6.45 o 
   0   3   5     1062.63     1104.80     23.90 o 
   1   3   5       12.96       14.27      3.36 o 
   2   3   5      425.30      492.91      9.38 o 
   3   3   5        6.93        0.38      3.06 o 
   4   3   5       40.39       35.25      8.22 o 
   5   3   5       37.00       31.25      6.00 o 
   6   3   5      896.47     1008.77     28.33 o 
   7   3   5       17.08        9.94      3.98 o 
   8   3   5      144.01      153.30     14.65 o 
   9   3   5      288.63      271.84     20.96 o 
 -11   4   5       22.07       33.60      6.86 o 
 -10   4   5      647.94      661.92     21.39 o 
  -9   4   5      108.25      102.20     15.84 o 
  -8   4   5      102.41      107.55     10.66 o 
  -7   4   5      116.49      109.68     11.92 o 
  -6   4   5      480.10      504.49     71.27 o 
  -5   4   5       12.38        3.99      4.16 o 
  -4   4   5      856.28      865.25     13.40 o 
  -3   4   5      521.22      539.64     12.87 o 
  -2   4   5      321.14      314.76      5.00 o 
  -1   4   5     3640.49     3901.23     67.97 o 
   0   4   5     1748.27     1806.59     39.86 o 
   1   4   5     1154.87     1194.13     23.65 o 
   2   4   5        0.12       -3.09      3.72 o 
   3   4   5      114.92      114.40      8.48 o 
   4   4   5       12.21        4.95      2.63 o 
   5   4   5      115.50      111.63     13.23 o 
   6   4   5      872.16      916.77     30.14 o 
   7   4   5       51.68       36.28      5.73 o 
   8   4   5      357.68      367.32     17.01 o 
   9   4   5       57.39       76.41     14.00 o 
 -11   5   5       56.54       46.10      9.79 o 
 -10   5   5     1093.38     1325.52     34.41 o 
  -9   5   5       62.85       62.86      9.69 o 
  -8   5   5       21.37        9.77      5.53 o 
  -7   5   5       16.75       11.48      5.15 o 
  -6   5   5      287.69      296.32     11.39 o 
  -5   5   5       25.99       16.02      4.83 o 
  -4   5   5      222.45      208.12      8.97 o 
  -3   5   5       88.00       86.96      3.22 o 
  -2   5   5     1355.87     1475.89     26.09 o 
  -1   5   5       75.73       78.73      5.92 o 
   0   5   5     1642.87     1565.67     37.64 o 
   1   5   5        1.00        3.22      1.83 o 
   2   5   5      263.45      290.76     10.25 o 
   3   5   5       84.52       96.87     14.98 o 
   4   5   5       17.38       17.55      3.53 o 
   5   5   5        6.77        5.33      3.39 o 
   6   5   5       44.63       47.66      6.80 o 
   7   5   5       24.99       21.72      4.80 o 
   8   5   5        0.87       27.97     19.97 o 
 -11   6   5       53.70       46.80      8.70 o 
 -10   6   5       89.00       90.51     10.11 o 
  -9   6   5        7.56        8.54      5.98 o 
  -8   6   5        0.45        2.93      7.67 o 
  -7   6   5       35.63       20.75      6.49 o 
  -6   6   5      117.21      114.45     16.67 o 
  -5   6   5      155.85      177.46     10.86 o 
  -4   6   5       33.20       30.10      7.07 o 
  -3   6   5      346.02      389.36     12.03 o 
  -2   6   5      427.13      422.80      7.68 o 
  -1   6   5       49.19       52.47      5.20 o 
   0   6   5      256.10      275.36      6.61 o 
   1   6   5        7.26        6.22      3.84 o 
   2   6   5     1050.73     1051.66     26.52 o 
   3   6   5      329.41      331.33     10.25 o 
   4   6   5       27.53       28.69      4.12 o 
   5   6   5      237.33      239.73      8.43 o 
   6   6   5       12.52       10.67      2.94 o 
   7   6   5        6.54        4.64      4.10 o 
   8   6   5      107.14      107.42     15.15 o 
 -10   7   5       49.75       57.68      8.56 o 
  -9   7   5        0.74        8.79      8.51 o 
  -8   7   5       11.31        8.61      4.20 o 
  -7   7   5      315.57      315.37     15.96 o 
  -6   7   5     1118.43     1128.45     24.38 o 
  -5   7   5       88.64       71.22      8.21 o 
  -4   7   5      683.82      619.12      9.63 o 
  -3   7   5      222.68      232.83      6.61 o 
  -2   7   5      137.67      136.98      2.79 o 
  -1   7   5       52.10       36.76      4.68 o 
   0   7   5      128.08      129.90      5.03 o 
   1   7   5       19.07       26.93      4.88 o 
   2   7   5       22.46       17.63      5.08 o 
   3   7   5       64.13       62.74      8.74 o 
   4   7   5       34.03       26.41      5.33 o 
   5   7   5       43.47       40.85      7.41 o 
   6   7   5       15.00       17.38      5.57 o 
   7   7   5      102.95      108.11     15.55 o 
   8   7   5       40.50       51.17      7.56 o 
 -10   8   5       40.05       33.35      7.24 o 
  -9   8   5       52.13       47.02     10.87 o 
  -8   8   5       66.85       68.66      7.90 o 
  -7   8   5       13.73       12.75      4.52 o 
  -6   8   5        0.01       -1.79      6.81 o 
  -5   8   5      107.57      108.94     11.96 o 
  -4   8   5      204.19      217.65      8.83 o 
  -3   8   5      126.10      122.58      4.36 o 
  -2   8   5       71.81       68.61      3.67 o 
  -1   8   5       17.49       16.24      4.58 o 
   0   8   5      147.27      136.98      4.69 o 
   1   8   5       65.56       59.36      6.02 o 
   2   8   5      167.20      179.65     12.42 o 
   3   8   5        6.67        6.86      2.42 o 
   4   8   5      221.44      243.62     11.26 o 
   5   8   5      468.04      469.90     13.53 o 
   6   8   5      115.10      102.53     15.00 o 
   7   8   5      204.97      214.76     16.78 o 
   8   8   5       55.38       63.23      8.50 o 
 -10   9   5        0.10        5.88      5.71 o 
  -9   9   5       35.25       38.77      6.26 o 
  -8   9   5       91.28       99.75     13.69 o 
  -7   9   5       40.85       24.83      6.69 o 
  -6   9   5       14.63       11.07      4.28 o 
  -5   9   5     1110.54     1125.22     18.27 o 
  -4   9   5      153.01      148.22      3.45 o 
  -3   9   5      505.07      518.84     13.28 o 
  -2   9   5        2.81        2.35      1.43 o 
  -1   9   5       97.00       93.97      8.38 o 
   0   9   5      172.68      159.59      5.28 o 
   1   9   5        5.91        4.67      1.96 o 
   2   9   5       90.45       92.18      9.69 o 
   3   9   5        0.49        6.23      3.02 o 
   4   9   5        5.92       -2.09      4.14 o 
   5   9   5       33.99       29.23      5.61 o 
   6   9   5      121.19      121.54     13.86 o 
   7   9   5       47.79       44.61      7.23 o 
  -9  10   5      283.31      289.21     29.17 o 
  -8  10   5       59.20       63.72      8.81 o 
  -7  10   5       96.82       82.56     11.75 o 
  -6  10   5        3.59        4.93      4.57 o 
  -5  10   5      493.36      492.32     15.55 o 
  -4  10   5      668.89      673.57     12.28 o 
  -3  10   5      379.08      380.47      6.86 o 
  -2  10   5       77.06       76.45      5.00 o 
  -1  10   5       35.69       34.83      4.08 o 
   0  10   5     1201.07     1287.33     16.77 o 
   1  10   5      607.77      615.56     10.36 o 
   2  10   5      123.28      134.88      9.04 o 
   3  10   5      190.27      199.30      9.53 o 
   4  10   5       13.35       10.87      4.47 o 
   5  10   5      308.76      303.62     18.85 o 
   6  10   5       54.04       72.18      8.05 o 
   7  10   5       59.79       43.54      9.92 o 
  -9  11   5      106.83       89.35     10.90 o 
  -8  11   5      108.39       77.11     10.28 o 
  -7  11   5       63.64       53.76     10.85 o 
  -6  11   5      341.24      345.05      9.24 o 
  -5  11   5       17.68        9.38      3.09 o 
  -4  11   5       47.82       45.49      5.48 o 
  -3  11   5       94.33       87.13      5.96 o 
  -2  11   5      161.82      172.41      4.10 o 
  -1  11   5       80.68       73.72      4.26 o 
   0  11   5       48.07       41.64      5.15 o 
   1  11   5      740.56      784.42     24.08 o 
   2  11   5        2.54        5.55      2.35 o 
   3  11   5      845.02      906.88     17.22 o 
   4  11   5        0.26        3.88      2.77 o 
   5  11   5       59.12       50.39      6.84 o 
   6  11   5        9.00        8.01      3.67 o 
  -8  12   5      108.91      108.32     11.86 o 
  -7  12   5        7.78        9.90      3.58 o 
  -6  12   5        7.10        9.31      3.90 o 
  -5  12   5       13.69       10.96      5.49 o 
  -4  12   5      127.11      114.34      7.57 o 
  -3  12   5      487.01      539.52     10.06 o 
  -2  12   5      647.92      683.38     13.02 o 
  -1  12   5       33.55       29.82      4.28 o 
   0  12   5        1.51        2.08      1.60 o 
   1  12   5      755.73      810.88     17.33 o 
   2  12   5      111.41      103.21     10.38 o 
   3  12   5       95.35       94.36     14.49 o 
   4  12   5       58.35       55.02      8.59 o 
   5  12   5      104.65      111.01     15.23 o 
   6  12   5        8.09        7.26      4.26 o 
  -7  13   5      136.56      152.43     16.55 o 
  -6  13   5       73.52       66.24     15.79 o 
  -5  13   5       73.59       93.61     15.78 o 
  -4  13   5       45.97       44.36     10.35 o 
  -3  13   5       88.22      106.85     12.30 o 
  -2  13   5        1.53        1.36      3.96 o 
  -1  13   5      143.06      161.71      6.14 o 
   0  13   5      233.90      232.01     12.22 o 
   1  13   5       24.87       19.62      9.29 o 
   2  13   5       59.30       53.56     11.35 o 
   3  13   5        4.47        6.92      3.69 o 
   4  13   5       12.80        8.47      3.17 o 
   5  13   5        5.26        6.61      4.04 o 
  -6  14   5        0.74       -6.43     11.15 o 
  -5  14   5       22.07       49.87     13.22 o 
  -4  14   5       36.07       33.54     16.66 o 
  -3  14   5        0.84        5.41      8.48 o 
  -2  14   5        0.62       -2.01      4.19 o 
  -1  14   5       17.67       15.52      5.77 o 
   0  14   5       51.72       42.65     12.31 o 
   1  14   5       36.44       42.47      8.24 o 
   2  14   5        6.65       12.23      5.94 o 
   3  14   5        1.11        3.07      5.95 o 
   4  14   5       13.51       16.27      7.99 o 
  -5  15   5       14.34       -1.91     10.39 o 
  -4  15   5        1.48       -1.52     10.86 o 
  -3  15   5       51.80       58.15     11.67 o 
  -2  15   5        7.66        6.36      3.58 o 
  -1  15   5        5.50        7.67      5.70 o 
   0  15   5        0.03       22.93      6.86 o 
   1  15   5       75.74       66.64     12.46 o 
   2  15   5       28.14       25.73     12.10 o 
   3  15   5        1.86       -1.56      4.84 o 
  -3  16   5       28.02       29.87     10.62 o 
  -2  16   5       10.80        7.53     10.08 o 
  -1  16   5        5.07        7.12      3.81 o 
   0  16   5        0.75        0.38      5.54 o 
   1  16   5        0.02       -2.83      5.72 o 
 -11   0   6       34.73       32.66     13.94 o 
 -10   0   6       22.98       25.32      6.85 o 
  -9   0   6        6.39        2.94      2.32 o 
  -8   0   6      134.46      160.97     16.97 o 
  -7   0   6      325.84      310.82      8.91 o 
  -6   0   6        8.59       11.90      3.35 o 
  -5   0   6       38.94       44.34      3.48 o 
  -4   0   6       43.41       40.18      6.87 o 
  -3   0   6      334.82      282.79      8.36 o 
  -2   0   6     1647.39     1634.10     64.02 o 
  -1   0   6      606.84      512.81     12.76 o 
   0   0   6     2265.63     2304.30     37.29 o 
   1   0   6       17.77       39.41      7.60 o 
   2   0   6      109.91      132.82     13.49 o 
   3   0   6      145.02      130.36     15.16 o 
   4   0   6      249.31      235.38     16.26 o 
   5   0   6      533.29      564.09     29.69 o 
   6   0   6      270.94      299.51     24.01 o 
   7   0   6       72.92       53.72     12.78 o 
   8   0   6       25.91       18.51      5.12 o 
 -11   1   6       47.46       42.36     11.19 o 
 -10   1   6       60.77       75.35     10.92 o 
  -9   1   6       25.14       22.33      3.33 o 
  -8   1   6       29.15       23.75      5.20 o 
  -7   1   6        0.00        7.71     19.87 o 
  -6   1   6      480.17      493.51      7.72 o 
  -5   1   6        1.71        1.25      1.06 o 
  -4   1   6      638.40      596.81      7.48 o 
  -3   1   6      800.84      910.12     14.39 o 
  -2   1   6      109.68      125.75      6.62 o 
  -1   1   6      336.95      347.92      6.85 o 
   0   1   6       70.26       63.24      9.80 o 
   1   1   6        7.69        3.70      3.92 o 
   2   1   6      519.71      486.18      9.11 o 
   3   1   6       16.73       14.68      4.28 o 
   4   1   6      191.66      179.76     12.44 o 
   5   1   6        4.59        8.51      2.63 o 
   6   1   6      250.47      224.53     12.67 o 
   7   1   6      171.80      159.12     14.87 o 
   8   1   6        5.56        3.56      5.50 o 
 -11   2   6      346.89      377.81     10.14 o 
 -10   2   6       26.31       27.12      5.17 o 
  -9   2   6      178.94      193.94     11.98 o 
  -8   2   6      142.30       17.00     86.10 o 
  -7   2   6      100.35       21.00     44.73 o 
  -6   2   6       41.50       25.44     11.59 o 
  -5   2   6       99.51       95.92      4.66 o 
  -4   2   6        1.84        1.70      1.55 o 
  -3   2   6      218.48      245.22      6.32 o 
  -2   2   6        4.16        2.46      2.25 o 
  -1   2   6      785.26      908.72     19.58 o 
   0   2   6      715.32      739.89     13.03 o 
   1   2   6      200.86      223.43     10.06 o 
   2   2   6       86.09       97.75     13.19 o 
   3   2   6      728.59      707.86     19.43 o 
   4   2   6      251.69      243.78     11.74 o 
   5   2   6      108.33       97.70     16.40 o 
   6   2   6       13.42       16.61      4.08 o 
   7   2   6       31.40       25.16      6.17 o 
   8   2   6       80.56       80.67      8.54 o 
 -11   3   6       23.96       16.00      5.20 o 
 -10   3   6      154.56      148.62     21.20 o 
  -9   3   6        4.25       14.38      5.31 o 
  -8   3   6      917.47      956.79     30.42 o 
  -7   3   6       18.85       20.21      9.00 o 
  -6   3   6      154.52      159.97     10.66 o 
  -5   3   6       93.76      107.97      2.27 o 
  -4   3   6      357.15      339.52      6.46 o 
  -3   3   6        0.05        1.85      2.78 o 
  -2   3   6     1438.45     1500.13     36.58 o 
  -1   3   6      227.79      273.79      8.30 o 
   0   3   6      394.20      386.68      9.42 o 
   1   3   6      100.75       97.87      9.52 o 
   2   3   6     1377.94     1432.85     22.24 o 
   3   3   6       18.27       20.53      6.43 o 
   4   3   6     1301.88     1330.28     29.58 o 
   5   3   6      259.02      247.07     11.94 o 
   6   3   6      377.20      401.78     18.56 o 
   7   3   6      468.18      482.44     20.73 o 
   8   3   6      313.02      305.86     15.78 o 
 -11   4   6      112.73      115.95     17.82 o 
 -10   4   6      158.37      146.95     18.91 o 
  -9   4   6       90.50      104.52     12.07 o 
  -8   4   6      581.92      583.16     18.92 o 
  -7   4   6       96.43      101.13      8.84 o 
  -6   4   6        7.85        5.75      3.43 o 
  -5   4   6      108.04      126.51     11.47 o 
  -4   4   6        3.56        0.59      1.80 o 
  -3   4   6      112.61      102.76      4.74 o 
  -2   4   6      167.90      140.60      5.53 o 
  -1   4   6      413.18      423.03      9.03 o 
   0   4   6      863.46      999.18     40.65 o 
   1   4   6       48.01       49.93      6.86 o 
   2   4   6      126.57      128.67      6.64 o 
   3   4   6       97.28       94.99      8.07 o 
   4   4   6       24.36       20.48      6.04 o 
   5   4   6      197.64      189.83     11.00 o 
   6   4   6      229.16      243.17     17.23 o 
   7   4   6        0.02        1.79      4.51 o 
   8   4   6      218.52      216.59     18.79 o 
 -11   5   6       12.78        4.32      8.91 o 
 -10   5   6      436.23      467.96     11.12 o 
  -9   5   6        0.51        4.20      7.17 o 
  -8   5   6      627.36      690.72     16.36 o 
  -7   5   6       30.67       30.45      8.17 o 
  -6   5   6        1.21        4.63      4.40 o 
  -5   5   6       90.24       77.52      8.77 o 
  -4   5   6       43.61       27.51     14.19 o 
  -3   5   6       40.10       45.68      3.62 o 
  -2   5   6      244.55      245.28      6.04 o 
  -1   5   6      445.30      486.10     10.05 o 
   0   5   6      670.52      702.49     24.06 o 
   1   5   6      132.59      131.37      5.20 o 
   2   5   6      721.87      778.23     16.16 o 
   3   5   6      407.43      410.67     16.71 o 
   4   5   6      532.90      551.83     11.58 o 
   5   5   6       28.93       28.78      5.88 o 
   6   5   6       74.63       91.52     12.96 o 
   7   5   6       50.22       63.44      8.50 o 
   8   5   6      266.21      272.85     12.97 o 
 -10   6   6        2.44       13.60      5.73 o 
  -9   6   6        0.53        4.06      4.95 o 
  -8   6   6       14.52       13.79      5.87 o 
  -7   6   6       29.15       27.19      5.78 o 
  -6   6   6       84.91      106.18     13.97 o 
  -5   6   6      188.53      197.46     17.72 o 
  -4   6   6      295.13      268.17      6.36 o 
  -3   6   6        1.26        2.14      1.14 o 
  -2   6   6      216.29      234.03     14.10 o 
  -1   6   6       37.35       34.09      5.47 o 
   0   6   6      483.46      485.61      8.83 o 
   1   6   6       93.64      105.00      7.26 o 
   2   6   6       81.28       87.73     12.46 o 
   3   6   6        3.18        2.07      3.66 o 
   4   6   6       48.32       52.17      6.96 o 
   5   6   6       38.09       33.13      5.65 o 
   6   6   6       13.66        7.35      2.91 o 
   7   6   6       20.95       15.47      5.01 o 
   8   6   6       44.94       46.09     11.71 o 
 -10   7   6       19.01       14.02      5.10 o 
  -9   7   6        0.19        4.33      3.72 o 
  -8   7   6        4.78        4.30      3.02 o 
  -7   7   6       17.58       20.60      6.29 o 
  -6   7   6      780.36      801.37     26.00 o 
  -5   7   6       30.35       37.41      6.26 o 
  -4   7   6      522.28      528.14      8.46 o 
  -3   7   6        0.44        3.97      1.78 o 
  -2   7   6       23.25       28.84      4.00 o 
  -1   7   6      416.05      409.18      7.04 o 
   0   7   6        0.08       -1.17      3.01 o 
   1   7   6      121.60      128.76      6.78 o 
   2   7   6       12.16        6.74      3.42 o 
   3   7   6      221.56      214.19      9.28 o 
   4   7   6       74.83       70.43      9.61 o 
   5   7   6      104.80      110.64     12.34 o 
   6   7   6      284.31      291.46     12.81 o 
   7   7   6        0.00        2.65      3.52 o 
 -10   8   6        1.61        2.48      4.55 o 
  -9   8   6        4.80        4.94      4.46 o 
  -8   8   6       73.03       52.65      9.47 o 
  -7   8   6       66.63       70.50      8.03 o 
  -6   8   6       10.23        4.01      5.76 o 
  -5   8   6       24.34       30.03      5.42 o 
  -4   8   6     1494.31     1573.75     40.00 o 
  -3   8   6     1359.70     1455.34     33.75 o 
  -2   8   6      165.22      157.64      5.20 o 
  -1   8   6      345.10      337.44      8.90 o 
   0   8   6       73.34       67.73      5.72 o 
   1   8   6      268.06      273.43      8.16 o 
   2   8   6      479.84      491.31      9.43 o 
   3   8   6       11.11        8.04      3.33 o 
   4   8   6      216.35      241.34     11.59 o 
   5   8   6       46.05       54.75      6.83 o 
   6   8   6       97.91       89.22     13.01 o 
   7   8   6       17.74       12.71      6.77 o 
  -9   9   6       59.12       76.49      9.31 o 
  -8   9   6       20.03       11.28      7.10 o 
  -7   9   6       65.23       53.69     10.60 o 
  -6   9   6        0.25        3.53      3.76 o 
  -5   9   6      113.92      118.51     11.97 o 
  -4   9   6      998.60     1006.17     21.91 o 
  -3   9   6      480.00      473.87      9.08 o 
  -2   9   6     2970.79     3053.05     29.18 o 
  -1   9   6       96.19      115.96      6.87 o 
   0   9   6      102.05      110.83      5.36 o 
   1   9   6        1.79        5.18      3.42 o 
   2   9   6      873.87      879.25     18.20 o 
   3   9   6      180.50      187.34      9.72 o 
   4   9   6      124.61      124.88     11.47 o 
   5   9   6       32.55       40.07      5.08 o 
   6   9   6      107.48       97.66     13.19 o 
   7   9   6        0.42        3.70      3.25 o 
  -9  10   6       55.18       44.30     10.73 o 
  -8  10   6        3.95       17.52     18.68 o 
  -7  10   6      404.59      398.07     13.59 o 
  -6  10   6        1.21        2.03      2.87 o 
  -5  10   6      164.92      143.34     13.52 o 
  -4  10   6      893.92      936.96     15.83 o 
  -3  10   6      622.03      654.30     12.04 o 
  -2  10   6      501.23      510.71     10.80 o 
  -1  10   6      249.57      265.53      9.08 o 
   0  10   6        4.03        1.57      1.91 o 
   1  10   6      239.66      218.62     32.10 o 
   2  10   6      191.97      202.03      7.24 o 
   3  10   6      275.51      300.37     10.77 o 
   4  10   6      134.59      137.07     11.65 o 
   5  10   6      111.28      116.32     10.85 o 
   6  10   6        1.56        4.36      3.47 o 
  -8  11   6       27.96       17.35      5.95 o 
  -7  11   6      532.82      505.84     12.56 o 
  -6  11   6      347.06      349.96      8.59 o 
  -5  11   6        8.73        2.12      4.70 o 
  -4  11   6      397.55      415.88     12.19 o 
  -3  11   6      107.94      103.73      6.78 o 
  -2  11   6      325.00      329.60      8.49 o 
  -1  11   6       54.56       46.59      4.87 o 
   0  11   6      104.35      107.40      8.50 o 
   1  11   6      404.72      425.11     12.11 o 
   2  11   6      157.33      162.49      9.01 o 
   3  11   6      906.84      966.16      9.50 o 
   4  11   6       61.47       51.16      7.20 o 
   5  11   6       43.95       41.78      5.53 o 
  -8  12   6       18.27       12.53      3.41 o 
  -7  12   6       87.71       71.76     14.07 o 
  -6  12   6        0.29        3.04      1.76 o 
  -5  12   6        3.36        7.30      2.57 o 
  -4  12   6        3.92        2.13      2.52 o 
  -3  12   6        5.53        2.30      1.83 o 
  -2  12   6      210.62      214.24     15.72 o 
  -1  12   6        0.07        3.62      1.64 o 
   0  12   6      245.57      275.13      7.08 o 
   1  12   6       84.70       91.57      9.46 o 
   2  12   6       58.17       60.85      8.92 o 
   3  12   6       29.05       28.07      5.26 o 
   4  12   6       70.65       65.78      9.04 o 
   5  12   6        0.04        3.30      3.41 o 
  -7  13   6       22.08       17.15      6.11 o 
  -6  13   6       15.15       13.36      7.05 o 
  -5  13   6        4.91        2.83      4.80 o 
  -4  13   6       83.99       75.81     16.03 o 
  -3  13   6        0.11        3.68      3.19 o 
  -2  13   6       59.84       63.77     10.09 o 
  -1  13   6        0.79        0.36      4.45 o 
   0  13   6       24.72       30.74      5.76 o 
   1  13   6      242.33      263.57     11.41 o 
   2  13   6       39.12       31.00      6.46 o 
   3  13   6      124.52      127.96      9.32 o 
   4  13   6       77.74       69.04     13.67 o 
  -6  14   6        6.15        8.92     11.65 o 
  -5  14   6       10.10        3.13      9.48 o 
  -4  14   6        9.92        5.25      8.51 o 
  -3  14   6        0.69       14.81     15.19 o 
  -2  14   6       10.49       11.83      3.63 o 
  -1  14   6       19.27       28.15      8.23 o 
   0  14   6       19.96       21.26      7.14 o 
   1  14   6        0.08        3.34      5.51 o 
   2  14   6       40.44       57.18     21.48 o 
   3  14   6        3.09        3.86      3.18 o 
  -5  15   6       87.68      149.59     17.28 o 
  -4  15   6       23.26       26.60     17.60 o 
  -3  15   6       76.20       75.51     23.59 o 
  -2  15   6        8.44       14.40     11.78 o 
  -1  15   6        0.54        6.17      3.99 o 
   0  15   6       31.57       23.81      7.75 o 
   1  15   6        6.81       10.53      5.47 o 
   2  15   6       52.23       42.71     11.99 o 
 -11   1   7        5.74       10.88     10.84 o 
 -10   1   7       27.17       28.37      7.89 o 
  -9   1   7       47.39       41.42     11.75 o 
  -8   1   7      193.10      202.95     13.69 o 
  -7   1   7      184.09      201.35      8.11 o 
  -6   1   7        1.51        1.40      1.34 o 
  -5   1   7      291.13      294.32      8.84 o 
  -4   1   7       78.64       79.31      5.57 o 
  -3   1   7      674.67      682.81     10.57 o 
  -2   1   7      869.45      862.01     14.95 o 
  -1   1   7      139.05      141.75      8.83 o 
   0   1   7      286.84      298.53     10.98 o 
   1   1   7       72.27       98.77     12.95 o 
   2   1   7      239.01      235.23      9.33 o 
   3   1   7      126.93      140.36     13.21 o 
   4   1   7       75.06       67.82     11.37 o 
   5   1   7      716.94      794.84     16.07 o 
   6   1   7      344.03      334.70     13.61 o 
   7   1   7       36.38       26.70      6.30 o 
   8   1   7       18.22       17.72      5.41 o 
 -11   2   7        0.10       -5.46      8.54 o 
 -10   2   7      138.36      129.91     16.59 o 
  -9   2   7      130.58      133.92     14.67 o 
  -8   2   7      171.42      177.05     12.30 o 
  -7   2   7      529.54      503.60     18.04 o 
  -6   2   7      297.00      284.94      6.25 o 
  -5   2   7      131.16      137.53      5.57 o 
  -4   2   7      515.25      535.71      9.15 o 
  -3   2   7        8.62        5.58      2.60 o 
  -2   2   7        1.06       -0.54      2.79 o 
  -1   2   7       21.71       39.57      5.38 o 
   0   2   7      751.65      745.69     10.20 o 
   1   2   7      467.28      466.91      8.54 o 
   2   2   7        7.61        8.32      2.85 o 
   3   2   7      414.20      399.28     11.14 o 
   4   2   7        1.57        9.35      5.81 o 
   5   2   7      251.24      233.50     12.25 o 
   6   2   7       66.37       70.48      8.90 o 
   7   2   7       45.27       45.84      6.82 o 
   8   2   7        1.82        3.09      4.10 o 
 -11   3   7       32.91       23.13      9.52 o 
 -10   3   7       44.02       37.55      9.57 o 
  -9   3   7      434.60      440.17     19.37 o 
  -8   3   7      922.14      964.69     20.25 o 
  -7   3   7       59.25       48.92      7.83 o 
  -6   3   7      472.42      478.96     11.00 o 
  -5   3   7      313.35      312.39      9.52 o 
  -4   3   7       19.78       14.04      2.32 o 
  -3   3   7       38.07       29.50      4.34 o 
  -2   3   7        0.35        0.89      2.24 o 
  -1   3   7        2.45        2.06      2.20 o 
   0   3   7      264.95      241.81      8.05 o 
   1   3   7      196.84      225.83      9.71 o 
   2   3   7      561.24      588.45     15.26 o 
   3   3   7      207.27      196.73      9.39 o 
   4   3   7      509.41      580.94     13.03 o 
   5   3   7       85.18       94.84     10.51 o 
   6   3   7        0.46        3.62      4.37 o 
   7   3   7       35.22       22.99      5.18 o 
 -11   4   7       63.89       71.17      9.39 o 
 -10   4   7       27.63       14.20      6.07 o 
  -9   4   7      251.48      250.53     26.23 o 
  -8   4   7      854.51      913.85     18.23 o 
  -7   4   7       77.23       86.01      9.70 o 
  -6   4   7      411.89      386.44     18.28 o 
  -5   4   7       37.26       38.58      6.08 o 
  -4   4   7      232.21      251.63      6.17 o 
  -3   4   7        0.85        0.83      1.06 o 
  -2   4   7      627.26      644.74     14.19 o 
  -1   4   7       59.87       69.26      6.81 o 
   0   4   7     1462.26     1572.83     16.43 o 
   1   4   7      433.00      419.03     12.34 o 
   2   4   7      336.35      337.83      9.44 o 
   3   4   7       77.71       80.07      9.91 o 
   4   4   7      332.28      369.88     13.24 o 
   5   4   7      124.40      128.88     14.41 o 
   6   4   7       68.21       51.93      9.95 o 
   7   4   7       19.21        8.30      3.89 o 
 -10   5   7       27.49       18.37      4.93 o 
  -9   5   7        6.76       11.90      3.70 o 
  -8   5   7      350.20      378.54     11.99 o 
  -7   5   7      323.25      351.38     12.37 o 
  -6   5   7       10.98        7.83      4.47 o 
  -5   5   7     1512.56     1473.46     24.84 o 
  -4   5   7       87.92       97.32      3.75 o 
  -3   5   7      137.84      122.00      3.91 o 
  -2   5   7        1.39        1.41      1.69 o 
  -1   5   7      126.55      128.33      9.85 o 
   0   5   7      786.75      751.74     19.07 o 
   1   5   7       17.72        9.60      6.20 o 
   2   5   7        5.27        8.79      3.89 o 
   3   5   7      544.26      550.33     11.34 o 
   4   5   7       18.82       13.83      3.45 o 
   5   5   7      105.20       97.17     13.50 o 
   6   5   7       18.09       26.44      5.78 o 
   7   5   7       57.93       37.31      6.08 o 
 -10   6   7        1.39        7.42      7.33 o 
  -9   6   7      224.56      224.66     15.96 o 
  -8   6   7       22.23       30.67      6.96 o 
  -7   6   7      111.78       95.72     13.65 o 
  -6   6   7      120.24      121.37     15.95 o 
  -5   6   7      104.78       94.51     10.57 o 
  -4   6   7        4.47        2.11      1.76 o 
  -3   6   7      384.16      391.43      8.71 o 
  -2   6   7      312.08      294.54      8.79 o 
  -1   6   7        7.65        5.17      3.68 o 
   0   6   7        6.05        1.28      2.34 o 
   1   6   7       32.42       36.52      4.76 o 
   2   6   7       60.59       48.81      8.19 o 
   3   6   7     1028.18     1061.74     17.49 o 
   4   6   7      216.92      204.41      9.53 o 
   5   6   7       80.46       79.48      9.35 o 
   6   6   7       69.99       55.13      7.93 o 
   7   6   7       23.75       25.67      5.48 o 
 -10   7   7       20.70       22.70      7.76 o 
  -9   7   7        2.37        9.60      4.91 o 
  -8   7   7       56.31       54.01      7.46 o 
  -7   7   7        2.13        3.27      3.17 o 
  -6   7   7       27.76       17.96      5.13 o 
  -5   7   7        0.46        1.03      2.98 o 
  -4   7   7      283.92      305.38      7.17 o 
  -3   7   7      102.51      109.76      3.74 o 
  -2   7   7      220.50      242.49      8.96 o 
  -1   7   7        7.44        6.77      1.67 o 
   0   7   7        5.85        3.34      2.28 o 
   1   7   7       36.94       29.23      4.40 o 
   2   7   7      142.62      148.96     12.17 o 
   3   7   7      234.97      236.41     13.03 o 
   4   7   7      224.08      235.88     13.46 o 
   5   7   7        0.06        4.06      2.82 o 
   6   7   7      112.46      116.63     16.77 o 
   7   7   7       22.04       15.85      6.25 o 
 -10   8   7        1.58        6.06      5.11 o 
  -9   8   7       14.98       15.81      4.72 o 
  -8   8   7        0.48        0.83      5.28 o 
  -7   8   7      197.87      192.32      9.12 o 
  -6   8   7      380.79      353.33     13.24 o 
  -5   8   7      549.80      550.63     16.18 o 
  -4   8   7      430.10      421.22     11.05 o 
  -3   8   7       17.16       13.19      2.63 o 
  -2   8   7       10.79       15.05      2.89 o 
  -1   8   7      233.24      245.31      6.25 o 
   0   8   7        7.65        9.88      4.14 o 
   1   8   7      285.76      307.16     11.37 o 
   2   8   7        1.89        3.74      1.85 o 
   3   8   7      381.59      387.09     12.62 o 
   4   8   7      197.85      177.51      9.85 o 
   5   8   7      112.72      118.70     15.67 o 
   6   8   7      108.78      103.58     16.16 o 
  -9   9   7        1.92       12.37      4.32 o 
  -8   9   7       28.16       16.84      4.86 o 
  -7   9   7       30.78       13.75      5.08 o 
  -6   9   7      119.45      114.00     16.44 o 
  -5   9   7      149.29      196.40      9.68 o 
  -4   9   7      150.21      157.28      4.14 o 
  -3   9   7       99.01      107.99      8.27 o 
  -2   9   7     1065.02     1080.35     14.64 o 
  -1   9   7       69.56       61.66      9.41 o 
   0   9   7       18.93       20.16      4.22 o 
   1   9   7       72.42       67.25      7.85 o 
   2   9   7      136.15      148.37     11.14 o 
   3   9   7      314.27      372.38     13.43 o 
   4   9   7      114.31      110.91     11.00 o 
   5   9   7      162.56      192.34     10.35 o 
   6   9   7        0.04        1.86      5.45 o 
  -9  10   7      143.19      173.06     18.16 o 
  -8  10   7       99.27      106.99     12.24 o 
  -7  10   7        6.26       13.80      3.59 o 
  -6  10   7       10.04        7.29      3.76 o 
  -5  10   7      123.89      115.16     12.07 o 
  -4  10   7      199.94      208.29      7.67 o 
  -3  10   7      173.50      161.08      5.41 o 
  -2  10   7      200.32      209.87      9.15 o 
  -1  10   7       51.22       49.45      7.15 o 
   0  10   7      774.73      789.32     16.76 o 
   1  10   7      217.74      231.86      8.12 o 
   2  10   7        6.83       10.92      3.58 o 
   3  10   7      311.50      317.52     18.20 o 
   4  10   7        7.09        6.27      2.72 o 
   5  10   7      377.81      441.49     19.75 o 
  -8  11   7       34.86       28.08      5.28 o 
  -7  11   7       35.29       30.66      6.27 o 
  -6  11   7       55.09       43.41      6.52 o 
  -5  11   7       95.65       91.09     10.27 o 
  -4  11   7      124.05      150.50     15.11 o 
  -3  11   7      324.12      326.74      8.72 o 
  -2  11   7       14.70       13.24      4.42 o 
  -1  11   7      187.87      199.99      5.63 o 
   0  11   7      153.24      166.03      9.22 o 
   1  11   7      138.31      150.33      9.26 o 
   2  11   7        1.40        2.70      2.48 o 
   3  11   7       45.71       44.07      6.53 o 
   4  11   7       27.72       32.75      5.85 o 
   5  11   7       66.23       74.35      8.05 o 
  -7  12   7        8.82       14.45      4.77 o 
  -6  12   7       33.57       35.91      5.47 o 
  -5  12   7       39.50       35.39      6.78 o 
  -4  12   7       29.89       24.02      5.68 o 
  -3  12   7      183.11      182.76     15.00 o 
  -2  12   7       26.42       21.96      6.32 o 
  -1  12   7      163.73      162.69      5.79 o 
   0  12   7       41.87       40.27      4.90 o 
   1  12   7      337.10      375.64     14.52 o 
   2  12   7       20.00       10.98      3.23 o 
   3  12   7       43.88       46.97      8.04 o 
   4  12   7       78.70       90.29     10.27 o 
  -6  13   7        0.01       11.62      5.14 o 
  -5  13   7       87.87       85.45     13.87 o 
  -4  13   7       81.52       91.04     15.08 o 
  -3  13   7        0.06       -0.76      5.06 o 
  -2  13   7        2.04       -1.55      5.71 o 
  -1  13   7       59.17       61.66      9.41 o 
   0  13   7      160.93      178.52     10.66 o 
   1  13   7      105.05      114.68     12.11 o 
   2  13   7        3.82        1.79      6.57 o 
   3  13   7       19.02       14.47      5.57 o 
  -5  14   7       28.70       30.38     11.83 o 
  -4  14   7       16.40       14.39      8.78 o 
  -3  14   7        0.26        6.32     10.87 o 
  -2  14   7       96.42      112.30     17.10 o 
  -1  14   7       36.14       36.12      7.51 o 
   0  14   7        0.06        9.48      4.86 o 
   1  14   7        0.42        7.10      5.87 o 
   2  14   7        2.11        6.90      9.03 o 
  -3  15   7       42.68       40.77     16.42 o 
  -2  15   7       46.49       28.99     11.68 o 
  -1  15   7      237.72      267.08     25.77 o 
   0  15   7      129.14       98.89     27.16 o 
 -11   0   8        4.50       -4.51     11.71 o 
 -10   0   8        6.91        4.41      4.83 o 
  -9   0   8       14.89       12.00      4.22 o 
  -8   0   8        0.67       -0.35      3.17 o 
  -7   0   8       81.59       82.93     13.37 o 
  -6   0   8      278.76      259.53     12.30 o 
  -5   0   8      107.61      117.17     10.30 o 
  -4   0   8       78.95       91.69     16.21 o 
  -3   0   8      365.65      400.40     30.24 o 
  -2   0   8       72.95       87.07     13.34 o 
  -1   0   8      145.35      139.03     19.53 o 
   0   0   8      147.34      134.96     21.47 o 
   1   0   8       54.69       56.03     12.89 o 
   2   0   8     1564.47     1579.36     32.91 o 
   3   0   8       17.97       11.33      8.66 o 
   4   0   8      686.54      723.40     19.56 o 
   5   0   8       28.88       23.72      7.14 o 
   6   0   8        1.38       11.30      6.03 o 
   7   0   8        5.60       13.61      7.52 o 
 -11   1   8       40.01       46.04     11.79 o 
 -10   1   8        1.45        3.84      6.77 o 
  -9   1   8        6.57        3.76      6.24 o 
  -8   1   8        4.92        1.04      3.81 o 
  -7   1   8      248.26      248.63      6.18 o 
  -6   1   8       94.07       91.00      7.01 o 
  -5   1   8       83.06       87.95      5.63 o 
  -4   1   8       99.94       96.33      5.30 o 
  -3   1   8        6.45        6.91      2.86 o 
  -2   1   8       41.73       40.13      6.03 o 
  -1   1   8       65.95       57.38      6.48 o 
   0   1   8      192.75      189.91      8.22 o 
   1   1   8      174.70      181.84      8.33 o 
   2   1   8       95.73       87.65     11.81 o 
   3   1   8      601.89      633.00     12.18 o 
   4   1   8       15.13       11.58      4.53 o 
   5   1   8        2.43        5.10      2.25 o 
   6   1   8        4.34        5.60      3.16 o 
   7   1   8       32.76       38.79      8.36 o 
 -11   2   8        2.36        0.40      6.67 o 
 -10   2   8        1.28        2.33      4.12 o 
  -9   2   8      300.01      301.01     12.52 o 
  -8   2   8      172.54      157.05     17.98 o 
  -7   2   8      289.66      316.84      8.47 o 
  -6   2   8     2090.39     2225.92     32.82 o 
  -5   2   8       90.96       87.96      6.40 o 
  -4   2   8      602.39      592.23     10.35 o 
  -3   2   8        3.49        5.61      2.78 o 
  -2   2   8        4.97        5.74      5.01 o 
  -1   2   8       12.42       12.70      5.14 o 
   0   2   8      459.05      450.95     13.81 o 
   1   2   8       33.12       35.94      6.71 o 
   2   2   8        1.10        0.92      3.91 o 
   3   2   8       24.48       21.46      4.43 o 
   4   2   8       52.53       41.94      9.45 o 
   5   2   8       23.23       19.73      4.17 o 
   6   2   8      111.62       86.69     12.83 o 
   7   2   8        7.02        6.67      4.47 o 
 -11   3   8       76.95       45.60     14.62 o 
 -10   3   8        0.92       -0.52      4.24 o 
  -9   3   8      106.92       92.99      7.83 o 
  -8   3   8      203.73      202.14     13.50 o 
  -7   3   8      139.41      110.96     18.18 o 
  -6   3   8      428.39      474.17     12.34 o 
  -5   3   8        0.37        2.62      1.42 o 
  -4   3   8       93.63       92.94      4.08 o 
  -3   3   8      438.45      415.84     11.30 o 
  -2   3   8      175.42      172.22      8.94 o 
  -1   3   8        0.26        3.97      3.25 o 
   0   3   8        6.67        5.79      2.87 o 
   1   3   8      145.20      173.67     13.52 o 
   2   3   8      449.98      439.72     11.23 o 
   3   3   8      416.60      418.50     13.72 o 
   4   3   8      645.66      666.77     14.84 o 
   5   3   8       28.44       46.77      7.77 o 
   6   3   8        4.75       -3.19      5.31 o 
   7   3   8      132.23      158.11     15.44 o 
 -10   4   8       19.53        5.90      3.32 o 
  -9   4   8      209.37      177.70     23.42 o 
  -8   4   8       82.80       78.40     14.17 o 
  -7   4   8       22.26       18.15      4.88 o 
  -6   4   8        0.66        0.09      2.42 o 
  -5   4   8      986.49     1019.97     14.41 o 
  -4   4   8        6.62        5.63      2.31 o 
  -3   4   8       97.15       99.34      5.32 o 
  -2   4   8       93.27       86.83      7.63 o 
  -1   4   8      593.10      589.86     12.83 o 
   0   4   8      175.63      189.49      8.39 o 
   1   4   8       21.87       26.68      5.14 o 
   2   4   8       60.27       88.06      9.71 o 
   3   4   8        8.54        9.54      4.09 o 
   4   4   8      222.11      247.50     12.68 o 
   5   4   8       90.66       89.80     13.00 o 
   6   4   8       10.50       11.39      4.01 o 
 -10   5   8       17.11       18.75      4.61 o 
  -9   5   8      109.69       97.85      9.70 o 
  -8   5   8       69.63       68.84      7.29 o 
  -7   5   8      196.69      200.62     14.73 o 
  -6   5   8      261.26      279.36     16.18 o 
  -5   5   8       50.67       38.97      4.00 o 
  -4   5   8       75.71       74.33      3.39 o 
  -3   5   8       11.27        9.00      2.15 o 
  -2   5   8        3.10        5.84      2.43 o 
  -1   5   8        7.51       12.42      3.46 o 
   0   5   8      154.59      139.92      8.24 o 
   1   5   8       64.47       47.97     10.91 o 
   2   5   8      169.53      177.02      9.09 o 
   3   5   8       14.08       12.98      4.43 o 
   4   5   8       48.85       45.48      8.47 o 
   5   5   8       45.82       51.25      8.59 o 
   6   5   8       29.10       22.23      6.47 o 
 -10   6   8        0.00       10.52      5.64 o 
  -9   6   8        1.01        7.58      4.56 o 
  -8   6   8       80.67       67.47      7.65 o 
  -7   6   8       61.26       79.12     10.52 o 
  -6   6   8      107.04      121.43     10.27 o 
  -5   6   8        3.49        2.08      1.63 o 
  -4   6   8        0.63        6.36      1.59 o 
  -3   6   8      272.13      276.72      6.39 o 
  -2   6   8       15.62       11.59      2.93 o 
  -1   6   8        0.57        1.14      3.26 o 
   0   6   8       17.38       20.39      4.23 o 
   1   6   8      174.72      169.23      7.40 o 
   2   6   8       17.43       18.88      5.22 o 
   3   6   8       16.61       13.42      6.85 o 
   4   6   8      129.04      132.84     10.30 o 
   5   6   8      107.86       99.97     11.18 o 
   6   6   8        0.70       -1.32      4.89 o 
 -10   7   8        6.77        6.80      4.57 o 
  -9   7   8        6.80        8.08      3.84 o 
  -8   7   8       37.43       44.30      7.41 o 
  -7   7   8        0.03       -3.63      4.33 o 
  -6   7   8       52.74       50.55      7.46 o 
  -5   7   8       67.37       69.82      7.94 o 
  -4   7   8      330.98      309.72     17.85 o 
  -3   7   8       50.42       41.51      4.67 o 
  -2   7   8      255.37      235.50      6.13 o 
  -1   7   8       10.47       15.90      3.98 o 
   0   7   8       59.18       56.16      6.86 o 
   1   7   8        4.52        3.38      3.07 o 
   2   7   8      112.47      113.70      8.44 o 
   3   7   8       13.79        9.46      3.85 o 
   4   7   8       45.53       27.37      4.85 o 
   5   7   8        2.84        6.44      4.70 o 
   6   7   8       12.90        9.07      3.49 o 
  -9   8   8        2.59        8.17      3.13 o 
  -8   8   8       47.47       53.97      7.58 o 
  -7   8   8        1.51        2.85      3.25 o 
  -6   8   8      773.88      756.55     20.01 o 
  -5   8   8        9.14       10.82      4.68 o 
  -4   8   8      376.69      366.52      8.54 o 
  -3   8   8      115.57      140.48      6.54 o 
  -2   8   8      227.50      236.77      8.30 o 
  -1   8   8        0.36        3.77      2.38 o 
   0   8   8        3.30        3.99      2.97 o 
   1   8   8       16.50        9.83      3.76 o 
   2   8   8        5.62        8.02      3.34 o 
   3   8   8       39.93       36.36      6.61 o 
   4   8   8       58.16       62.67      9.07 o 
   5   8   8       97.82       83.81     12.99 o 
  -9   9   8       30.34       24.51      4.95 o 
  -8   9   8        0.30        4.55      3.62 o 
  -7   9   8        0.45       14.22      4.31 o 
  -6   9   8        2.09        4.11      2.44 o 
  -5   9   8      179.61      144.13     19.67 o 
  -4   9   8        2.28        2.11      4.08 o 
  -3   9   8       79.14       64.57      6.50 o 
  -2   9   8      115.37      137.62     16.45 o 
  -1   9   8      165.35      179.95      7.64 o 
   0   9   8      552.90      558.46     13.85 o 
   1   9   8        7.26        3.15      4.80 o 
   2   9   8       22.37       19.43      4.61 o 
   3   9   8       72.45       75.07      9.98 o 
   4   9   8       85.96       78.79     12.25 o 
   5   9   8      116.43      125.59     18.34 o 
  -8  10   8      129.84      126.71     17.42 o 
  -7  10   8       19.63       13.70      3.31 o 
  -6  10   8       82.65       81.79      9.76 o 
  -5  10   8       21.30       14.15      3.37 o 
  -4  10   8      156.53      155.68      9.50 o 
  -3  10   8      460.79      448.56     10.74 o 
  -2  10   8      713.16      713.87     13.48 o 
  -1  10   8      554.41      606.80     16.18 o 
   0  10   8      115.88      106.42      8.27 o 
   1  10   8       43.02       30.06      4.16 o 
   2  10   8      324.32      343.68     11.92 o 
   3  10   8        0.28        3.59      3.53 o 
   4  10   8       93.98       83.68     10.33 o 
  -8  11   8        0.15        3.48      3.37 o 
  -7  11   8      112.99      119.58     15.82 o 
  -6  11   8       19.71       19.03      4.92 o 
  -5  11   8      250.43      237.50      7.62 o 
  -4  11   8       52.00       39.84     10.16 o 
  -3  11   8      173.16      181.90      9.47 o 
  -2  11   8        0.06        4.18      3.27 o 
  -1  11   8      739.35      776.19     14.36 o 
   0  11   8      107.50      114.62     10.16 o 
   1  11   8       92.47      105.21      9.92 o 
   2  11   8       13.13       12.16      4.11 o 
   3  11   8      181.55      194.43     15.93 o 
   4  11   8        9.85        8.71      3.11 o 
  -7  12   8        0.51        3.52      2.36 o 
  -6  12   8        0.40        5.27      3.00 o 
  -5  12   8       17.51       15.68      5.16 o 
  -4  12   8       11.82        8.85      4.12 o 
  -3  12   8      131.01      145.91     25.14 o 
  -2  12   8       18.65       16.69      3.72 o 
  -1  12   8      444.99      468.84      9.98 o 
   0  12   8       61.80       50.50      9.04 o 
   1  12   8       24.72       20.75      6.00 o 
   2  12   8       68.64       64.85     10.91 o 
   3  12   8        0.46        8.68      5.70 o 
  -6  13   8       14.73       18.45      6.19 o 
  -5  13   8        0.55        3.47      3.08 o 
  -4  13   8        4.03        5.63      7.50 o 
  -3  13   8       70.68       72.66     12.80 o 
  -2  13   8        1.92        6.33      6.96 o 
  -1  13   8       76.89       76.59      9.93 o 
   0  13   8       60.66       44.97      9.50 o 
   1  13   8       97.27       81.88     15.62 o 
   2  13   8       73.93       51.13     11.45 o 
  -4  14   8       18.02       31.35     15.55 o 
  -3  14   8       37.63       29.54     11.51 o 
  -2  14   8       12.53       14.47     10.66 o 
  -1  14   8       17.53       11.18      7.48 o 
   0  14   8       69.84       54.18     10.84 o 
 -10   1   9       67.18       73.92     13.72 o 
  -9   1   9      308.89      260.04     18.44 o 
  -8   1   9        8.93        9.98      2.32 o 
  -7   1   9        2.69        2.82      2.08 o 
  -6   1   9      576.89      589.77     17.02 o 
  -5   1   9     1289.26     1347.22     30.01 o 
  -4   1   9      133.29      141.33     10.17 o 
  -3   1   9      184.31      191.18      9.36 o 
  -2   1   9      294.60      298.72      9.16 o 
  -1   1   9        2.17        2.71      2.99 o 
   0   1   9      338.16      299.61     13.46 o 
   1   1   9      710.93      714.71     16.42 o 
   2   1   9      352.52      364.33     14.41 o 
   3   1   9      119.05      119.66     16.78 o 
   4   1   9       57.01       55.85     10.36 o 
   5   1   9       56.21       55.84      8.93 o 
   6   1   9       28.27       12.11      5.85 o 
 -10   2   9        8.35        4.58      6.71 o 
  -9   2   9       64.02       64.71     13.00 o 
  -8   2   9       16.13       10.21      7.92 o 
  -7   2   9      156.46      183.70      7.44 o 
  -6   2   9      514.82      590.10     11.72 o 
  -5   2   9      288.89      297.76      8.41 o 
  -4   2   9     1989.76     2069.34     29.12 o 
  -3   2   9        0.60        5.59      2.82 o 
  -2   2   9       82.83       78.00     11.17 o 
  -1   2   9      293.54      308.56      8.31 o 
   0   2   9      447.02      451.61     14.36 o 
   1   2   9      534.25      543.66     12.10 o 
   2   2   9      173.25      170.73     14.75 o 
   3   2   9       24.31       19.15      4.21 o 
   4   2   9        3.73       -0.21      4.04 o 
   5   2   9       63.25       76.27     11.51 o 
   6   2   9        0.00        5.80      3.68 o 
 -10   3   9        0.01        6.52      5.77 o 
  -9   3   9        1.95       11.35     14.26 o 
  -8   3   9        7.40        2.16      5.10 o 
  -7   3   9      219.56      184.71      9.02 o 
  -6   3   9      972.69      977.65     16.84 o 
  -5   3   9        9.49        6.58      2.94 o 
  -4   3   9      850.19      841.57     16.12 o 
  -3   3   9     1092.55     1122.38     17.49 o 
  -2   3   9      162.38      171.42      7.14 o 
  -1   3   9       17.95       17.45      5.32 o 
   0   3   9        3.43        6.51      2.15 o 
   1   3   9       57.45       57.25      7.43 o 
   2   3   9       13.18       15.71      4.42 o 
   3   3   9       21.50       20.11      4.20 o 
   4   3   9       29.72       30.63      6.49 o 
   5   3   9       79.87       82.93     10.46 o 
   6   3   9       32.30       24.10      5.77 o 
 -10   4   9       16.78        8.48      4.81 o 
  -9   4   9       85.54       78.43      7.78 o 
  -8   4   9        3.18       -2.30      4.87 o 
  -7   4   9     1259.07     1298.69     15.60 o 
  -6   4   9      570.15      604.95     11.52 o 
  -5   4   9      257.93      238.66      7.48 o 
  -4   4   9      611.72      657.28     13.13 o 
  -3   4   9       54.35       55.35      6.97 o 
  -2   4   9      231.95      230.66     12.86 o 
  -1   4   9        4.49        5.41      3.11 o 
   0   4   9       88.55      103.71      9.90 o 
   1   4   9      126.52      126.88      8.18 o 
   2   4   9      154.04      164.70      8.68 o 
   3   4   9      236.07      232.16     10.98 o 
   4   4   9        0.03       -1.55      4.65 o 
   5   4   9        4.54        6.71      3.17 o 
   6   4   9       15.04       30.95     15.88 o 
 -10   5   9        1.26        2.56      4.66 o 
  -9   5   9       32.97       38.48     10.02 o 
  -8   5   9        0.75        7.45      3.32 o 
  -7   5   9      527.02      474.07     11.68 o 
  -6   5   9       34.62       40.34      5.57 o 
  -5   5   9      165.31      146.26      9.80 o 
  -4   5   9       58.13       60.29      8.65 o 
  -3   5   9      226.79      216.17      9.87 o 
  -2   5   9      467.67      523.08     11.32 o 
  -1   5   9        6.60        5.54      3.77 o 
   0   5   9        4.42        8.27      3.92 o 
   1   5   9      119.57       98.33     14.25 o 
   2   5   9      210.59      219.83     10.90 o 
   3   5   9        0.12        1.25      3.06 o 
   4   5   9       52.03       43.29      7.26 o 
   5   5   9      132.67      129.95     15.96 o 
  -9   6   9       66.77       69.73      9.13 o 
  -8   6   9       47.01       61.65     10.98 o 
  -7   6   9      483.87      497.25     12.58 o 
  -6   6   9       17.60       32.34     10.36 o 
  -5   6   9       37.96       33.10      6.13 o 
  -4   6   9       19.49       15.94      3.27 o 
  -3   6   9      224.08      237.13      8.24 o 
  -2   6   9       89.58      102.00     14.19 o 
  -1   6   9       38.74       39.95      6.08 o 
   0   6   9        1.44        4.04      2.62 o 
   1   6   9       78.15       92.23      7.95 o 
   2   6   9      138.36      139.28     10.62 o 
   3   6   9       21.59       18.80      4.42 o 
   4   6   9        0.28        2.16      3.41 o 
   5   6   9        1.17        6.06      4.36 o 
  -9   7   9        1.22        5.18      3.98 o 
  -8   7   9       14.76       14.92      6.32 o 
  -7   7   9        5.57       10.21      4.07 o 
  -6   7   9       21.38       30.85      4.93 o 
  -5   7   9      160.31      157.65     12.92 o 
  -4   7   9      224.50      198.94     13.60 o 
  -3   7   9      307.22      293.76      8.70 o 
  -2   7   9      162.87      162.13      8.83 o 
  -1   7   9      127.36      117.66      7.34 o 
   0   7   9      125.30      128.16     10.82 o 
   1   7   9       11.25        7.14      3.75 o 
   2   7   9        9.22        5.79      3.83 o 
   3   7   9      154.62      150.17     16.62 o 
   4   7   9        1.27        8.67      3.90 o 
   5   7   9        2.39        4.01      5.19 o 
  -9   8   9       15.80       15.31      4.54 o 
  -8   8   9       52.92       56.00      6.54 o 
  -7   8   9       80.53       77.23     10.49 o 
  -6   8   9       44.37       38.25      6.26 o 
  -5   8   9        3.56        8.43      5.94 o 
  -4   8   9       45.80       28.07      7.95 o 
  -3   8   9      102.66       77.04     12.48 o 
  -2   8   9      113.56      112.89      7.50 o 
  -1   8   9     1181.18     1196.06     23.96 o 
   0   8   9       35.26       35.42      4.27 o 
   1   8   9      206.61      206.90      9.25 o 
   2   8   9      268.80      265.96      9.37 o 
   3   8   9        1.36        1.32      4.95 o 
   4   8   9        1.77       12.30      5.18 o 
  -8   9   9        4.91        6.71      2.37 o 
  -7   9   9        7.09       11.28      4.10 o 
  -6   9   9        3.47        7.41      3.56 o 
  -5   9   9       11.36        9.61      3.51 o 
  -4   9   9        0.83        8.71      3.86 o 
  -3   9   9       98.33       74.83      9.84 o 
  -2   9   9       12.19       12.89      4.93 o 
  -1   9   9      208.41      196.19      8.65 o 
   0   9   9      229.71      231.15      7.78 o 
   1   9   9      322.75      321.21     12.98 o 
   2   9   9        2.08        8.40      3.35 o 
   3   9   9       83.24       71.51     11.50 o 
   4   9   9        4.43        7.15      3.05 o 
  -8  10   9      179.93      204.28     12.13 o 
  -7  10   9       50.19       66.90      7.02 o 
  -6  10   9       17.65       23.22      5.92 o 
  -5  10   9       30.42       41.18      8.30 o 
  -4  10   9        4.95        2.65      3.12 o 
  -3  10   9      225.83      221.79     13.31 o 
  -2  10   9       25.87       14.46      4.33 o 
  -1  10   9       69.70       62.32      7.60 o 
   0  10   9      369.36      417.53     17.60 o 
   1  10   9      120.07      131.65      8.51 o 
   2  10   9      405.59      464.23     12.71 o 
   3  10   9        5.12        7.85      2.96 o 
  -7  11   9       26.68       20.33      4.29 o 
  -6  11   9        8.48        9.63      5.40 o 
  -5  11   9       28.84       36.35      5.90 o 
  -4  11   9       43.79       45.61      9.76 o 
  -3  11   9       41.76       33.70      6.74 o 
  -2  11   9       16.96        9.42      2.48 o 
  -1  11   9       39.67       39.04      5.52 o 
   0  11   9      337.66      371.77     12.71 o 
   1  11   9      232.77      256.85     15.02 o 
   2  11   9      164.40      167.88     10.78 o 
  -6  12   9       24.12       19.81     10.63 o 
  -5  12   9      192.26      199.07     30.92 o 
  -4  12   9       57.86       41.48     11.04 o 
  -3  12   9       39.30       43.70      9.77 o 
  -2  12   9        2.66        0.96      4.37 o 
  -1  12   9       56.72       46.25      9.05 o 
   0  12   9      158.13      170.97     11.67 o 
   1  12   9      679.25      794.06     22.65 o 
  -4  13   9        1.96        1.57      3.73 o 
  -3  13   9       21.56       18.42      7.52 o 
  -2  13   9       11.23        7.54      7.18 o 
  -1  13   9        1.79       -3.15      5.82 o 
   0  13   9       27.82       19.24      5.36 o 
 -10   0  10       31.79       66.73     19.55 o 
  -9   0  10        3.53       -6.88      9.56 o 
  -8   0  10      493.37      438.26     37.76 o 
  -7   0  10       87.59       87.43     17.77 o 
  -6   0  10      135.04      141.07      8.58 o 
  -5   0  10      457.15      514.14     45.15 o 
  -4   0  10     3222.94     3311.89     60.49 o 
  -3   0  10     1616.63     1731.09     51.59 o 
  -2   0  10      872.61      874.48     17.48 o 
  -1   0  10      191.10      195.17     25.09 o 
   0   0  10       21.76       19.85      6.24 o 
   1   0  10      290.30      303.81     12.98 o 
   2   0  10      272.81      247.62     18.47 o 
   3   0  10        0.26        1.65      4.61 o 
   4   0  10       24.51       26.05      8.63 o 
   5   0  10      144.37      155.21     26.71 o 
 -10   1  10       35.08       37.41      8.46 o 
  -9   1  10      134.57      154.93     28.19 o 
  -8   1  10      113.99      130.72     11.85 o 
  -7   1  10        4.95        5.59      3.50 o 
  -6   1  10        9.20        8.84      3.55 o 
  -5   1  10       22.27       17.04      4.96 o 
  -4   1  10      227.25      237.96      8.00 o 
  -3   1  10      207.86      199.12      7.56 o 
  -2   1  10     1501.69     1574.83     19.09 o 
  -1   1  10       49.14       77.32      8.62 o 
   0   1  10      360.89      381.41     12.80 o 
   1   1  10      118.87      118.27      8.64 o 
   2   1  10        0.43        0.80      4.52 o 
   3   1  10        3.74        3.44      3.68 o 
   4   1  10        7.41        9.84      3.99 o 
   5   1  10       36.53       32.98      7.95 o 
 -10   2  10       41.28       33.14      7.36 o 
  -9   2  10       36.42       28.60     12.76 o 
  -8   2  10       75.43       52.54      8.31 o 
  -7   2  10       23.53       34.87      5.95 o 
  -6   2  10       63.31       83.18      5.87 o 
  -5   2  10       42.39       35.88      6.03 o 
  -4   2  10     2695.47     2919.43     44.10 o 
  -3   2  10        2.16        5.42      3.19 o 
  -2   2  10      560.34      594.31     10.76 o 
  -1   2  10       52.65       55.94      8.69 o 
   0   2  10       17.30        9.85      3.89 o 
   1   2  10       11.55       11.56      5.05 o 
   2   2  10       56.01       57.30      8.49 o 
   3   2  10        5.70        7.75      3.11 o 
   4   2  10        4.44        7.75      4.73 o 
   5   2  10       48.59       45.53      8.39 o 
 -10   3  10        0.99        7.96      4.08 o 
  -9   3  10       67.01       59.22     13.62 o 
  -8   3  10        8.11        6.83      5.21 o 
  -7   3  10      191.25      195.20     18.41 o 
  -6   3  10      650.84      680.83     26.65 o 
  -5   3  10     1041.37     1109.32     18.44 o 
  -4   3  10       54.50       58.00      7.44 o 
  -3   3  10     1035.86     1075.62     19.12 o 
  -2   3  10     1339.94     1363.17     24.67 o 
  -1   3  10      104.50      100.36     15.45 o 
   0   3  10       38.09       29.76      5.18 o 
   1   3  10      228.81      211.06     10.27 o 
   2   3  10      299.46      305.25     10.73 o 
   3   3  10      101.27       97.45     12.74 o 
   4   3  10       23.24       15.26      3.36 o 
   5   3  10       36.94       26.69      6.38 o 
  -9   4  10        7.37        6.38      3.77 o 
  -8   4  10       11.75        9.25      4.76 o 
  -7   4  10        2.50        0.40      4.16 o 
  -6   4  10       17.52       26.98      5.71 o 
  -5   4  10      233.53      283.60     11.33 o 
  -4   4  10      324.05      303.58      8.32 o 
  -3   4  10       13.91       12.32      3.20 o 
  -2   4  10      164.42      174.85      7.50 o 
  -1   4  10        4.43        4.59      3.54 o 
   0   4  10      340.06      344.34     10.97 o 
   1   4  10        0.87        1.86      4.20 o 
   2   4  10       19.02       24.01      5.72 o 
   3   4  10       64.52       57.71     10.64 o 
   4   4  10        0.95        6.12      6.59 o 
   5   4  10       91.58       83.88     13.75 o 
  -9   5  10       84.44       82.89      8.77 o 
  -8   5  10        6.84        5.26      3.89 o 
  -7   5  10       93.15      119.22      9.94 o 
  -6   5  10      185.31      189.71     22.96 o 
  -5   5  10      569.03      536.94     11.72 o 
  -4   5  10       21.67       20.61      4.61 o 
  -3   5  10      330.04      304.15     11.00 o 
  -2   5  10      274.27      264.42     10.68 o 
  -1   5  10      115.85       93.66     13.78 o 
   0   5  10       23.14       19.98      5.39 o 
   1   5  10       26.54       21.05      5.13 o 
   2   5  10        1.04        3.65      3.30 o 
   3   5  10       44.71       43.82      6.69 o 
   4   5  10       56.68       46.22      6.71 o 
  -9   6  10       18.85       16.79      7.55 o 
  -8   6  10       25.44       27.17      4.94 o 
  -7   6  10       25.99       11.05      5.62 o 
  -6   6  10      229.19      246.96     16.10 o 
  -5   6  10       13.92       13.21      3.76 o 
  -4   6  10        8.85        7.88      2.77 o 
  -3   6  10       14.07        9.12      3.25 o 
  -2   6  10       34.38       33.81      4.61 o 
  -1   6  10       46.30       52.89      8.46 o 
   0   6  10       10.87        6.89      3.58 o 
   1   6  10        9.19        3.78      7.77 o 
   2   6  10        2.77        4.49      4.80 o 
   3   6  10       41.14       37.71      7.64 o 
   4   6  10       68.25       55.68     10.59 o 
  -8   7  10       24.50       14.54      3.80 o 
  -7   7  10      142.86      134.74     11.40 o 
  -6   7  10        0.85        7.00      4.35 o 
  -5   7  10        0.06        4.18      3.43 o 
  -4   7  10        7.62        3.61      2.19 o 
  -3   7  10        0.07        1.15      4.04 o 
  -2   7  10       67.39       65.99      9.08 o 
  -1   7  10        4.04        3.02      3.76 o 
   0   7  10       57.05       78.72     11.45 o 
   1   7  10       58.90       54.67      7.60 o 
   2   7  10        4.48        6.84      4.01 o 
   3   7  10        1.61       -1.99      4.49 o 
   4   7  10       77.18       69.40     11.13 o 
  -8   8  10       21.48       19.08      5.32 o 
  -7   8  10       92.87      110.39     12.15 o 
  -6   8  10       19.02        9.93      3.43 o 
  -5   8  10      204.21      199.37     13.57 o 
  -4   8  10        0.41        2.76      4.10 o 
  -3   8  10      158.76      138.79     12.00 o 
  -2   8  10       32.68       25.85      5.52 o 
  -1   8  10      703.17      728.83     11.96 o 
   0   8  10       82.29       80.43      7.70 o 
   1   8  10        3.56        4.06      2.98 o 
   2   8  10       26.15       21.16      5.43 o 
   3   8  10       12.08       10.89      3.96 o 
  -7   9  10       62.96       67.68      9.56 o 
  -6   9  10       76.26       99.99     11.08 o 
  -5   9  10       11.26       14.37      4.77 o 
  -4   9  10       76.43       76.73     12.15 o 
  -3   9  10        2.48        0.18      2.98 o 
  -2   9  10       40.72       24.92      5.52 o 
  -1   9  10       75.69       61.20      7.91 o 
   0   9  10      139.68      144.46      9.65 o 
   1   9  10      198.81      200.74      9.70 o 
   2   9  10       35.28       24.65      4.39 o 
  -7  10  10       11.20        8.01      3.36 o 
  -6  10  10       57.39       61.93     10.60 o 
  -5  10  10       96.26      104.16     14.94 o 
  -4  10  10        8.17       12.19      3.99 o 
  -3  10  10        1.35        9.54      4.00 o 
  -2  10  10        7.53        3.30      3.50 o 
  -1  10  10      203.60      213.55     16.10 o 
   0  10  10        4.86        8.88      3.36 o 
   1  10  10        6.47       10.68      3.95 o 
   2  10  10       71.24       57.96      8.90 o 
  -6  11  10        0.87        6.01      2.62 o 
  -5  11  10       52.10       60.43      9.94 o 
  -4  11  10        0.29        5.23      4.36 o 
  -3  11  10       18.72       11.04      3.72 o 
  -2  11  10       29.71       36.59      9.97 o 
  -1  11  10       67.17       69.34      7.11 o 
   0  11  10        2.74        8.77      2.82 o 
   1  11  10        0.15        1.40      3.56 o 
  -4  12  10        1.89        2.43      3.59 o 
  -3  12  10       82.68       79.57     19.72 o 
  -2  12  10        0.09        2.21      6.13 o 
  -1  12  10       30.63       30.78     11.41 o 
  -9   1  11       98.85      142.37     22.72 o 
  -8   1  11       56.37       57.58     10.56 o 
  -7   1  11       24.90       21.44      6.77 o 
  -6   1  11       53.31       42.89      6.23 o 
  -5   1  11       56.88       61.54      6.17 o 
  -4   1  11      159.79      162.33      8.22 o 
  -3   1  11       24.68       17.94      4.32 o 
  -2   1  11     1179.80     1213.05     20.17 o 
  -1   1  11      412.43      427.32     16.76 o 
   0   1  11      352.39      339.88     10.75 o 
   1   1  11       18.50       10.95      3.50 o 
   2   1  11      156.96      144.31     20.03 o 
   3   1  11       71.57       77.11     12.77 o 
   4   1  11       34.81       46.86      9.05 o 
  -9   2  11        0.35        4.33      4.09 o 
  -8   2  11       70.18       76.72     12.31 o 
  -7   2  11        3.81        3.20      3.90 o 
  -6   2  11      157.11      171.82      9.10 o 
  -5   2  11       72.02       77.15      7.62 o 
  -4   2  11       68.95       79.13     10.41 o 
  -3   2  11       77.92       93.13      8.79 o 
  -2   2  11      401.05      391.87     12.99 o 
  -1   2  11      679.63      743.79     15.39 o 
   0   2  11      294.35      285.65      9.61 o 
   1   2  11       52.21       65.00      8.68 o 
   2   2  11       14.38       16.35      4.54 o 
   3   2  11       17.58       22.59      5.41 o 
   4   2  11        1.52        5.22      3.80 o 
  -9   3  11       32.02       16.49      6.27 o 
  -8   3  11        2.31        6.80      4.59 o 
  -7   3  11       15.95       20.12      4.68 o 
  -6   3  11        0.69        2.75      2.95 o 
  -5   3  11       86.25       97.98     12.20 o 
  -4   3  11        0.15        1.71      3.03 o 
  -3   3  11      248.51      270.53      9.52 o 
  -2   3  11      445.07      466.51     11.27 o 
  -1   3  11      458.96      504.72     13.95 o 
   0   3  11      138.16      135.97      9.42 o 
   1   3  11        2.27        4.11      3.71 o 
   2   3  11        3.59        7.97      3.22 o 
   3   3  11       50.54       67.26     20.58 o 
   4   3  11       40.21       34.74      6.51 o 
  -9   4  11        5.51        6.19      3.21 o 
  -8   4  11        3.16        7.00      2.86 o 
  -7   4  11       59.32       69.13     11.09 o 
  -6   4  11       15.80       12.48      5.51 o 
  -5   4  11        1.44        6.20      2.94 o 
  -4   4  11      424.87      411.83      9.35 o 
  -3   4  11      172.89      145.39     11.70 o 
  -2   4  11       12.82        3.11      4.69 o 
  -1   4  11       45.91       35.57      4.96 o 
   0   4  11      148.87      127.90     17.55 o 
   1   4  11       61.38       59.86      7.37 o 
   2   4  11        3.36       13.31      4.84 o 
   3   4  11        8.78       16.08      4.74 o 
  -8   5  11       35.40       22.27      5.24 o 
  -7   5  11        1.94        9.05      5.63 o 
  -6   5  11        0.20        4.64      6.01 o 
  -5   5  11      289.98      293.59     13.71 o 
  -4   5  11       71.56       63.58      8.83 o 
  -3   5  11      616.73      637.11      8.99 o 
  -2   5  11      212.27      201.27     10.15 o 
  -1   5  11      303.97      335.55      9.99 o 
   0   5  11       38.98       42.86      5.90 o 
   1   5  11        2.59        5.83      3.67 o 
   2   5  11       13.71       12.92      4.02 o 
   3   5  11      108.30      101.08     14.46 o 
  -8   6  11       14.72       12.21      3.98 o 
  -7   6  11       95.81       94.32      9.71 o 
  -6   6  11      467.44      476.84     13.65 o 
  -5   6  11       28.08       17.27      4.36 o 
  -4   6  11       24.45       19.10      3.88 o 
  -3   6  11        2.02        2.41      3.29 o 
  -2   6  11      195.01      191.80      8.60 o 
  -1   6  11      122.02       95.68     20.49 o 
   0   6  11        1.16        0.94      4.81 o 
   1   6  11       65.41       53.04      9.02 o 
   2   6  11        0.03        6.72      3.48 o 
   3   6  11       10.01       10.34      4.30 o 
  -8   7  11        0.04        1.61      6.26 o 
  -7   7  11      216.68      229.09     19.54 o 
  -6   7  11       74.90       80.77     12.89 o 
  -5   7  11       99.72       85.51     12.89 o 
  -4   7  11        6.28        1.02      4.66 o 
  -3   7  11      125.00      114.22     12.78 o 
  -2   7  11       17.59       22.31      5.11 o 
  -1   7  11      184.93      167.89      8.85 o 
   0   7  11        8.73       14.24      4.84 o 
   1   7  11      137.08      115.89     18.45 o 
   2   7  11       18.68       22.53      5.18 o 
  -7   8  11       23.80       21.98      5.09 o 
  -6   8  11      166.61      202.86     15.54 o 
  -5   8  11        0.02        7.90      5.52 o 
  -4   8  11       89.07      102.65     14.95 o 
  -3   8  11       52.84       43.23      8.35 o 
  -2   8  11       40.79       39.91      7.50 o 
  -1   8  11      101.04       93.21     10.85 o 
   0   8  11        6.08        7.65      5.13 o 
   1   8  11       47.83       40.45      7.29 o 
   2   8  11       47.65       70.92     16.66 o 
  -6   9  11       14.84        7.43      3.00 o 
  -5   9  11       23.14       19.08      4.14 o 
  -4   9  11       19.37       16.03      4.04 o 
  -3   9  11       44.39       42.67      9.04 o 
  -2   9  11       85.39       71.95     11.60 o 
  -1   9  11      119.09      110.73     11.23 o 
   0   9  11       65.72       53.83     10.17 o 
   1   9  11        0.36        0.66      4.67 o 
  -5  10  11        4.28       -0.72      4.08 o 
  -4  10  11        2.94        8.73      3.72 o 
  -3  10  11       45.10       35.62      9.18 o 
  -2  10  11       51.17       41.47      6.58 o 
  -1  10  11        3.38        5.70      2.54 o 
   0  10  11       20.79       15.41      4.10 o 
  -8   0  12      111.64       94.94     18.26 o 
  -7   0  12       89.90      120.36     23.62 o 
  -6   0  12        0.00        2.65      5.89 o 
  -5   0  12        0.84        8.26      7.54 o 
  -4   0  12      762.39      880.79     78.48 o 
  -3   0  12      316.11      315.96     13.92 o 
  -2   0  12      438.73      473.37     12.28 o 
  -1   0  12      172.07      187.28     25.89 o 
   0   0  12     2603.20     3181.83     28.57 o 
   1   0  12      172.65      173.66     29.60 o 
   2   0  12      332.26      327.76     16.24 o 
  -8   1  12       38.32       43.69      7.46 o 
  -7   1  12       25.08       20.15      5.76 o 
  -6   1  12        8.31        1.53      3.73 o 
  -5   1  12       38.62       32.02      4.73 o 
  -4   1  12        7.49        6.72      2.91 o 
  -3   1  12       58.35       51.98      7.41 o 
  -2   1  12      128.28      126.74     10.70 o 
  -1   1  12       86.74       87.82     11.82 o 
   0   1  12       32.21       25.10      6.63 o 
   1   1  12      132.60      164.88     10.54 o 
   2   1  12        1.17        9.44      3.61 o 
  -8   2  12        5.23       13.13      4.99 o 
  -7   2  12        3.67        5.90      4.99 o 
  -6   2  12        7.05        6.24      4.19 o 
  -5   2  12        2.66        2.73      2.71 o 
  -4   2  12      138.76      153.45     15.31 o 
  -3   2  12       16.66       14.08      3.09 o 
  -2   2  12       11.31        7.89      3.73 o 
  -1   2  12       12.89       12.79      3.34 o 
   0   2  12       44.64       51.47      8.10 o 
   1   2  12      201.92      200.91      8.82 o 
   2   2  12        5.11       10.68      3.30 o 
  -8   3  12       56.76       61.07     10.27 o 
  -7   3  12       65.19       63.68      9.70 o 
  -6   3  12       25.05       32.53      6.45 o 
  -5   3  12        0.28        4.09      3.31 o 
  -4   3  12       94.41       96.67     14.09 o 
  -3   3  12      190.65      193.65      9.83 o 
  -2   3  12       55.07       48.10      9.84 o 
  -1   3  12      186.23      184.11     21.12 o 
   0   3  12        1.04        6.13      4.24 o 
   1   3  12       54.25       39.70      7.12 o 
   2   3  12       14.84       10.06      4.37 o 
  -8   4  12        6.02        2.02      7.87 o 
  -7   4  12       12.59        6.17      5.17 o 
  -6   4  12       10.79       13.15      3.14 o 
  -5   4  12       67.83       71.25     11.54 o 
  -4   4  12      146.23      128.11      8.29 o 
  -3   4  12      106.88      120.56     10.99 o 
  -2   4  12      231.79      207.61     10.14 o 
  -1   4  12       48.41       61.29      9.31 o 
   0   4  12       29.23       25.67      6.39 o 
   1   4  12      120.30      124.07     11.86 o 
   2   4  12        1.57        1.60      5.66 o 
  -7   5  12        3.65        6.27      2.65 o 
  -6   5  12        1.27        8.55      4.25 o 
  -5   5  12        0.16        4.52      3.22 o 
  -4   5  12       19.55       19.40      4.53 o 
  -3   5  12       56.94       48.61      7.00 o 
  -2   5  12        4.94       12.35      4.06 o 
  -1   5  12        0.67        3.46      4.08 o 
   0   5  12        1.31        7.21      3.43 o 
   1   5  12        2.76        4.98      6.14 o 
  -7   6  12       65.85       86.38      9.39 o 
  -6   6  12       15.73        9.97      3.31 o 
  -5   6  12      180.04      186.59     23.23 o 
  -4   6  12       64.26       65.31     12.20 o 
  -3   6  12       69.17       54.95      8.63 o 
  -2   6  12      246.46      244.91      9.54 o 
  -1   6  12      188.43      201.28     20.67 o 
   0   6  12        0.49        6.46      3.92 o 
   1   6  12      191.94      215.50     11.06 o 
  -6   7  12       93.34      102.73     16.75 o 
  -5   7  12        5.66        7.13      3.69 o 
  -4   7  12       48.72       35.53      7.98 o 
  -3   7  12        0.77        3.55      3.13 o 
  -2   7  12        1.48        4.63      3.52 o 
  -1   7  12        0.10        1.13      3.40 o 
   0   7  12        0.01        7.49      3.50 o 
  -5   8  12        6.17        9.18      3.60 o 
  -4   8  12       39.18       32.97      7.59 o 
  -3   8  12      248.35      278.75     12.85 o 
  -2   8  12        0.55        0.93      2.67 o 
  -1   8  12      106.84       98.97     10.24 o 
  -3   9  12        4.21        8.89      5.09 o 
  -7   1  13       62.58      114.13     15.74 o 
  -6   1  13      183.71      170.33     17.41 o 
  -5   1  13        3.98        6.67      2.60 o 
  -4   1  13        0.00       -2.46      4.43 o 
  -3   1  13        0.10        7.30      3.35 o 
  -2   1  13      143.98      144.69     14.84 o 
  -1   1  13       11.67       11.18      3.59 o 
   0   1  13      789.90      896.79     16.16 o 
  -7   2  13        8.37        2.74      2.86 o 
  -6   2  13       89.14       91.07      8.68 o 
  -5   2  13        4.24        9.02      3.23 o 
  -4   2  13      117.17      124.26     10.66 o 
  -3   2  13       18.48       24.87      5.46 o 
  -2   2  13        1.19        7.46      4.49 o 
  -1   2  13       22.75       16.78      4.37 o 
   0   2  13       36.01       40.52      6.62 o 
  -6   3  13       57.22       46.95     10.96 o 
  -5   3  13        2.42        8.66      4.75 o 
  -4   3  13        0.73        3.33      3.43 o 
  -3   3  13       53.40       58.44      8.49 o 
  -2   3  13       26.19       23.18      6.09 o 
  -1   3  13        1.63        1.75      3.09 o 
   0   3  13        6.74        9.67      5.71 o 
  -6   4  13       21.28       14.80      6.67 o 
  -5   4  13        0.02        6.44      4.67 o 
  -4   4  13        0.04       -1.57      2.90 o 
  -3   4  13        0.34        4.36      3.00 o 
  -2   4  13       46.56       28.11      6.01 o 
  -1   4  13       25.01       19.69      4.76 o 
   0   4  13       44.75       44.84      7.26 o 
  -5   5  13       36.81       29.87      8.83 o 
  -4   5  13       18.79       12.25      4.07 o 
  -3   5  13       34.83       29.06      4.81 o 
  -2   5  13        0.12        4.15      4.01 o 
  -1   5  13       47.53       47.79      6.86 o 
  -4   6  13       20.03       15.25      6.28 o 
  -3   6  13       72.72       64.82     10.30 o 
  -2   6  13        0.32        3.86      2.88 o 
                                                 
